# Supplementary material for: Analysis of a conserved cellulase transcriptional regulator reveals inducer-independent production of cellulolytic enzymes in Neurospora crassa
Source: Microbiologyopen. 2013 Jun 14;2(4):595–609. doi: 10.1002/mbo3.94 (PMC3948607; doi:10.1002/mbo3.94)
Supplement: Data S1 — Excel spreadsheet of expression profiling data from Neurospora crassa and Aspergillus nidulans. [file mbo30002-0595-sd1.xlsx]

## Sheet: Orthologs
AN Locus	AN anoation	AN CAZy	TargetP	NC Locus	NC anotation	NC CAZy	NC TargetP	Cluster
AN4277	Ortholog(s) have glucose transmembrane transporter activity and membrane fraction localization	_	_	NCU01633	hexose transporter HXT13	_	_	O1
AN0712	bglB - β-glucosidase - Protein with beta-glucosidase activity, involved in degradation of glucans	GH3	_	NCU07487	periplasmic beta-glucosidase	GH3	_	O1
AN7180	cutinase - Protein with cutinase activity, involved in carbohydrate catabolism	CE5	S	NCU05159	acetylxylan esterase	CE5	S	O1
AN1542	xgcA - oligoxyloglucanreducingend-specificxyloglucanobiohydrolase - Protein with oligoxyloglucan reducing end-specific cellobiohydrolase activity, involved in degradation of xyloglucans	GH74	S	NCU05955	Cel74a	GH74	S	O1
AN7943	Has domain(s) with predicted hydrolase activity and role in metabolic process	_	_	NCU09689	hypothetical protein	_	_	O1
AN1602	endo-β-1,4-glucanase - Putative beta-1,4-endoglucanase; protein with cellulase activity, involved in degradation of glucans	GH61	S	NCU08760	endoglucanase II	GH61	S	O1
AN1591	Has domain(s) with predicted ATP binding, nucleoside-triphosphatase activity	_	_	NCU05863	hypothetical protein	_	S	O1
AN6946	Ortholog of A. nidulans FGSC A4 : AN6419, AN5312, AN5664, AN8984, AN9387, AN1317, A. fumigatus Af293 : Afu5g13725 and A. niger CBS 513.88 : An01g00890, An11g03960, An03g05810, An03g00290, An01g09240, An14g05850	_	_	NCU05854	hypothetical protein	_	_	O1
AN3390	pmeA - pectinmethylesterase - Protein with pectinesterase activity, involved in degradation of pectin	CE8	S	NCU10045	pectinesterase	CE8	S	O1
AN5463	Has domain(s) with predicted carbohydrate binding, catalytic activity, role in carbohydrate metabolic process and viral capsid localization	CBM20	S	NCU08746	starch binding domain-containing protein	CBM20	S	O1
AN2541	abfA - Putative alpha-N-arabinofuranosidase with a predicted role in arabinose polymer metabolism; the feature AN9520 has been merged into AN2541	GH51	_	NCU02343	alpha-L-arabinofuranosidase 2	GH51	S	O1
AN0771	Putative ABC multidrug transporter; confers resistance to azole antifungal drugs	_	_	NCU05591	ABC transporter CDR4	_	_	O1
AN8199	Ortholog(s) have role in secondary metabolic process	_	_	NCU07055	monooxygenase	_	S	O1
AN6829	Ortholog of A. fumigatus Af293 : Afu5g12710, A. niger CBS 513.88 : An01g12010, A. niger ATCC 1015 : 46369-mRNA, A. clavatus NRRL 1 : ACLA_023020 and Aspergillus terreus NIH2624 : ATET_01092	_	_	NCU00870	hypothetical protein	_	_	O1
AN9329	Protein of unknown function; transcript is induced by nitrate	GH115	_	NCU06143	hypothetical protein	GH115	S	O1
AN7407	Ortholog of A. nidulans FGSC A4 : AN6148, A. fumigatus Af293 : Afu2g08500, Afu5g13710, A. niger CBS 513.88 : An02g14290, An12g03860 and A. oryzae RIB40 : AO090701000324, AO090011000852	_	_	NCU08752	acetylcholinesterase	_	S	O1
AN1571	abfB - α-L-arabinofuranosidase - Protein with alpha-arabinofuranosidase activity, involved in degradation of pectin	GH54	S	NCU09775	alpha-N-arabinofuranosidase	GH54	S	O2
AN6093	axeA - acetyl esterase - Protein with acetylxylan esterase activity, involved in degradation of xylans	CE1	S	NCU00710	acetyl xylan esterase	CE1	S	O2
AN7401	xlnE - Putative endo-1,4-beta-xylanase with a predicted role in xylose polymer metabolism	GH10	S	NCU04997	xylanase	GH10	S	O2
AN0741	pelA - pectatelyase - Pectate lyase involved in degradation of pectin; regulated by the carbon catabolite repression system	PL1	S	NCU06326	pectate lyase 1	PL1	_	O2
AN3860	Putative beta-1,4-endoglucanase	GH61	S	NCU07760	endoglucanase IV	GH61	S	O2
AN6428	Putative beta-1,4-endoglucanase	GH61	S	NCU03328	endoglucanase II	GH61	S	O2
AN5282	cbhC - cellobiohydrolase - Protein with cellulose 1,4-beta-cellobiosidase activity, involved in degradation of glucans	GH6	S	NCU09680	exoglucanase 2	GH6	S	O2
AN6427	manC - endo-β-1,4-mannanase - Protein with endo-beta-(1,4)-mannanase activity, involved in degradation of mannans	GH5-7	S	NCU08412	endo-beta-1,4-mannanase	GH5-7	_	O2
AN9365	xlnB - xylanase2 - Protein with endo-1,4-beta-xylanase activity, involved in degradation of xylans	GH11	S	NCU02855	endo-1,4-beta-xylanase A	GH11	S	O2
AN0494	cbhB - cellobiohydrolase - Protein with cellulose 1,4-beta-cellobiosidase activity, involved in degradation of glucans	GH7	S	NCU07340	exoglucanase 1	GH7	S	O2
AN5350	Has domain(s) with predicted role in response to stress and integral to membrane localization	_	_	NCU05068	hypothetical protein	_	_	O2
AN5320	Has domain(s) with predicted hydrolase activity, acting on ester bonds activity and role in lipid metabolic process	CEnc	S	NCU03181	acetylxylan esterase	_	S	O2
AN5176	cbhA - Putative cellulose 1,4-beta-cellobiosidase with a predicted role in degradation of glucans	GH7	S	NCU07340	exoglucanase 1	GH7	S	O2
AN1273	cbhD - Putative cellulose 1,4-beta-cellobiosidase with a predicted role in cellulose metabolism	GH6	_	NCU09680	exoglucanase 2	GH6	S	O2
AN10124	Beta-glycosidase; transcriptionally induced by growth on xylose	GH1	_	NCU00130	beta-glucosidase	GH1	_	O2
AN7230	Putative cellobiose dehydrogenase	CDH	S	NCU00206	cellobiose dehydrogenase	CDH	S	O2
AN6093	axeA - acetyl esterase - Protein with acetylxylan esterase activity, involved in degradation of xylans	CE1	S	NCU04870	acetyl xylan esterase	CE1	S	O2
AN1285	eglA - endo-β-1,4-glucanaseA - Endo-beta-1,4-glucanase A; cellulase involved in degradation of glucans; expression induced by carboxymethylcellulose and cellobiose	GH5-5	S	NCU00762	endoglucanase 3	GH5-5	S	O2
AN1818	xlnC - xylanase - Protein with endo-1,4-beta-xylanase activity, involved in degradation of xylans	GH10	S	NCU05924	endo-1,4-beta-xylanase	GH10	S	O2
AN3418	eglB - endo-β-1,4-glucanase - Protein with cellulase activity, involved in degradation of glucans	GH7	_	NCU04854	endoglucanase EG-1	GH7	S	O2
AN7598	Ortholog of A. fumigatus Af293 : Afu2g15420, N. fischeri NRRL 181 : NFIA_090660, Aspergillus flavus NRRL 3357 : AFL2T_03205, AFL2T_12541 and A. clavatus NRRL 1 : ACLA_074380	GH131	_	NCU00449	hypothetical protein	GH131	S	O2
AN6428	Putative beta-1,4-endoglucanase	GH61	S	NCU02344	fungal cellulose binding domain-containing	GH61	S	O2
AN6422	Has domain(s) with predicted hydrolase activity, acting on ester bonds activity and role in lipid metabolic process	CE16	S	NCU09416	cellulose-binding GDSL lipase/acylhydrolase	CE16	S	O2
AN7598	Ortholog of A. fumigatus Af293 : Afu2g15420, N. fischeri NRRL 181 : NFIA_090660, Aspergillus flavus NRRL 3357 : AFL2T_03205, AFL2T_12541 and A. clavatus NRRL 1 : ACLA_074380	GH131	_	NCU09764	hypothetical protein	GH131	S	O2
AN8401	bxlB - β-xylosidase / α-L-arabinofuranosidase - Protein with alpha-N-arabinofuranosidase activity, involved in degradation of xylans; putative beta-1,4-xylosidase	GH3	S	NCU09923	beta-xylosidase	GH3	S	O2
AN10419	Putative beta-1,4-endoglucanase	GH61	S	NCU05969	endo-1,4-beta-glucanase	GH61	S	O2
AN1577	Has domain(s) with predicted substrate-specific transmembrane transporter activity, role in transmembrane transport and integral to membrane localization	_	_	NCU00809	MFS monosaccharide transporter	_	_	O2
AN3307	agsB - Putative catalytic subunit of the alpha-1,3 glucan synthase complex	GH13,GT5	S	NCU02478	alpha-1,3-glucan synthase Ags2	GH13	S	O2
AN4051	Has domain(s) with predicted heme binding, oxygen binding activity and role in oxygen transport	_	_	NCU07352	hypothetical protein	_	M	O2
AN3498	Has domain(s) with predicted substrate-specific transmembrane transporter activity, role in transmembrane transport and integral to membrane localization	_	S	NCU06384	MFS sugar transporter	_	S	O3
AN2814	Has domain(s) with predicted substrate-specific transmembrane transporter activity, role in transmembrane transport and integral to membrane localization	_	_	NCU00801	cellodextrin transporter cdt-1	_	_	O3
AN3368	mndB - β-manosidase - Protein with beta-mannosidase activity, involved in degradation of mannans; transcriptionally induced by growth on xylose	GH2	_	NCU00890	beta-mannosidase	GH2	_	O3
AN3613	xlnA - xylanase1 - Protein with endo-1,4-beta-xylanase activity, involved in degradation of xylans; transcription is controlled by the carbon catabolite repression system	GH11	S	NCU07225	endo-1,4-beta-xylanase 2	GH11	S	O3
AN1477	Putative beta-1,4-xylosidase	GH43	_	NCU01900	xylosidase/arabinosidase	GH43	_	O3
AN9287	Putative lipolytic enzyme with a predicted role in lipid metabolism; transcriptionally induced by growth on xylose	_	M	NCU03322	GDSL family lipase	_	_	O3
AN2112	Ortholog(s) have cytosol, nucleus localization	_	S	NCU07143	secreted aldonolactonase lac-2	_	S	O3
AN5727	galA - endo-β-1,4-galactanase - Protein with endo-beta-1,4-galactanase activity, involved in degradation of pectin	GH53	S	NCU00972	arabinogalactan endo-1,4-beta-galactosidase	GH53	_	O3
AN7135	rglA - rhamnogalacturonanlyase - Protein with rhamnogalacturonan lyase activity, involved in degradation of pectin	PL4	S	NCU05598	rhamnogalacturonase B	PL4	S	O3
AN0423	Putative D-xylose reductase with a predicted role in carbohydrate metabolism; transcriptionally induced by growth on xylose	_	_	NCU08384	xylose reductase	_	_	O4
AN2060	abxA - Putative exo-arabinanase	GH93	M	NCU09924	BNR/Asp-box repeat protein	GH93	S	O4
AN3369	Has domain(s) with predicted DNA binding, sequence-specific DNA binding transcription factor activity, zinc ion binding activity, role in regulation of transcription, DNA-dependent, transcription, DNA-dependent and nucleus localization	_	_	NCU08042	cellulose degredation regulator 2 clr-2	_	_	O4
AN6106	plyF - Putative pectate lyase with a predicted role in pectin degradation	PL3	S	NCU08176	pectate lyase A	PL3	S	O4
AN7484	Protein expressed at increased levels during osmoadaptation; contains a DUF1349 domain	_	_	NCU04522	hypothetical protein	_	_	O4
AN2334	Putative ketose-1,6-bisphosphate aldolase	_	_	NCU04401	fructose-bisphosphate aldolase	_	_	O4
AN2335	Has domain(s) with predicted 3-hydroxyisobutyrate dehydrogenase activity, coenzyme binding, nucleotide binding, phosphogluconate dehydrogenase (decarboxylating) activity and role in pentose-phosphate shunt, valine metabolic process	_	S	NCU10110	3-hydroxyisobutyrate dehydrogenase	_	S	O4
AN3037	Has domain(s) with predicted cholinesterase activity	_	S	NCU00292	cholinesterase	_	S	O4
AN0250	Sugar transporter; transcriptionally induced by growth on xylose	_	_	NCU06138	glucose and xylose transporter	_	_	O4
AN8347	Has domain(s) with predicted substrate-specific transmembrane transporter activity, role in transmembrane transport and integral to membrane localization	_	M	NCU08114	cellodextrin transporter cdt-2	_	_	O4
AN3749	Ortholog(s) have role in gene conversion at mating-type locus, maintenance of DNA repeat elements, reciprocal meiotic recombination and nucleus localization	_	M	NCU08115	DNA mismatch repair protein Msh3	_	M	O4
AN9064	Xylitol dehydrogenase with a predicted role in amino acid or carbohydrate metabolism; putative D-xylulose reductase; transcriptionally induced by growth on xylose	_	_	NCU00891	xylitol dehydrogenase	_	_	O4
AN3432	Aldose 1-epimerase with a predicted role in carbohydrate metabolism; transcriptionally induced by growth on xylose	_	_	NCU09705	GAL10	_	S	O4
AN4102	bglA - Putative beta-glucosidase; induced by carbon starvation-induced autophagy	GH3	S	NCU08755	beta-glucosidase 1	GH3	S	O4
AN8790	Putative D-xylulokinase with a predicted role in xylulose metabolism; transcriptionally induced by growth on xylose	_	_	NCU11353	D-xylulose kinase	_	_	O4
AN6506	Putative C-4 sterol methyl oxidase with a predicted role in sterol metabolism	_	_	NCU06207	C-5 sterol desaturase	_	_	O5
AN5908	tpiB - Putative triose-phosphate isomerase with a predicted role in glycolysis	_	_	NCU10106	mitochondrial triosephosphate isomerase	_	M	O5
AN2045	Has domain(s) with predicted calcium ion binding, mannosyl-oligosaccharide 1,2-alpha-mannosidase activity and membrane localization	GH47	S	NCU01059	glycosyl hydrolase family 47 protein	GH47	S	O5
AN5907	Putative ribose-5-phosphate isomerase; intracellular, menadione stress-induced protein	_	_	NCU10107	ribose 5-phosphate isomerase	_	_	O5
AN4957	galE - Putative galactokinase with a predicted role in galactose and galactitol metabolism	_	_	NCU08687	galactokinase	_	_	O5
AN5808	Has domain(s) with predicted sequence-specific DNA binding transcription factor activity, zinc ion binding activity, role in regulation of transcription, DNA-dependent and nucleus localization	_	_	NCU07705	cellulose degredation regulator 1 clr-1	_	_	O5
AN1993	Putative aspartate transaminase with a predicted role in alanine, aspartate, and aromatic amino acid metabolism	_	M	NCU08411	aspartate aminotransferase, variant	_	_	O5
AN4793	Putative aspartate semialdehyde dehydrogenase with a predicted role in glycine, serine, and threonine metabolism	_	_	NCU00554	aspartate-semialdehyde dehydrogenase	_	M	O5
AN6231	trpB - Tryptophan synthase involved in tryptophan biosynthesis; transcription is regulated by the cross-pathway control of amino acid biosynthesis; repressed by starvation-induced autophagy; protein induced by farnesol	_	_	NCU08409	tryptophan synthetase	_	_	O5
AN0847	Putative chaperone of the endoplasmic reticulum (ER) lumen	_	S	NCU09485	chaperone dnaK	_	S	O5
AN3592	clxA - Putative calnexin with a predicted role in protein folding and protein quality control on the endoplasmic reticulum (ER) membrane	_	S	NCU09265	calreticulin	_	S	O5
AN7721	Putative translocon, alpha subunit; ortholog of S. cerevisiae Sec61p	_	_	NCU08897	protein transporter SEC61 subunit alpha	_	S	O5
AN2062	bipA - Putative ER-resident chaperone of the HSP70 family; unfolded-protein response (UPR) target gene; transcript levels increase during the UPR	_	_	NCU03982	glucose-regulated protein	_	S	O5
AN6269	Putative ER protein-translocation complex subunit; ortholog of S. cerevisiae Sec62p	_	_	NCU06333	translocation protein SEC62	_	_	O5
AN7436	pdiA - Putative protein disulfide isomerase; pdiA mRNA expression increased in the presence of farnesol	_	S	NCU09223	protein disulfide-isomerase	_	S	O5
AN5701	aroF - Putative 3-deoxy-D-arabino-heptulosonate 7-phosphate synthase with a predicted role in aromatic amino acid biosynthesis; feedback-inhibited by tyrosine	_	_	NCU05548	phospho-2-dehydro-3-deoxyheptonate aldolase	_	_	O5
AN4068	Ortholog(s) have UDP-galactose transmembrane transporter activity, role in UDP-galactose transmembrane transport, UDP-glucose transport, regulation of protein folding in endoplasmic reticulum and endoplasmic reticulum localization	_	_	NCU10721	solute carrier family 35 member B1 protein	_	_	O5
AN5140	Has domain(s) with predicted role in transmembrane transport and integral to membrane localization	_	S	NCU09098	tetracycline transporter	_	S	O5
AN1849	Ortholog of A. fumigatus Af293 : Afu5g02320, Afu5g09930, A. niger CBS 513.88 : An12g10080, A. oryzae RIB40 : AO090001000129, AO090010000537 and A. niger ATCC 1015 : 46015-mRNA	_	_	NCU03329	hypothetical protein	_	_	O5
AN6158	Ortholog of A. fumigatus Af293 : Afu2g08370, A. niger CBS 513.88 : An12g03580, A. niger ATCC 1015 : 128428-mRNA, Aspergillus carbonarius ITEM 5010 : Acar5010_210263 and N. fischeri NRRL 181 : NFIA_084000	_	_	NCU01320	glutathione S-transferase, variant	_	_	O5
AN0417	sec61 - Putative protein translocation complex subunit; expression reduced after exposure to farnesol	_	M	NCU08379	hypothetical protein	_	M	O5
AN8290	0	_	M	NCU06704	hypothetical protein	_	_	O5
AN3551	0	_	_	NCU07586	hypothetical protein	_	M	O6
AN10862	Has domain(s) with predicted role in transmembrane transport and integral to membrane localization	_	_	NCU04418	hypothetical protein	_	_	O6
AN7781	Putative alpha-L-arabinofuranosidase	GH43	S	NCU05965	arabinosidase	GH43	S	O6
AN8241	chiA - chitinase A - Endochitinase with a predicted role in chitin hydrolysis; glycosylphosphatidylinositol (GPI) anchored protein; modi&#64257;ed by O-linked glycosylation; localized to germination sites, hyphal branch points and regions of polarized growth	GH18	S	NCU03773	hypothetical protein	_	_	O6
AN0858	hsp104 - Putative chaperone	_	_	NCU00104	hsp98-like protein	_	_	O6
AN10641	Has domain(s) with predicted protein disulfide oxidoreductase activity and outer membrane-bounded periplasmic space localization	_	_	NCU02220	hypothetical protein	_	_	O6
AN7353	Putative galactose 1-dehydrogenase with a predicted role in galactonic acid and galactonate metabolism	_	_	NCU09794	NAD-binding Rossmann fold oxidoreductase	_	_	O6
AN5734	Putative MFS-type quinate transporter	_	_	NCU00988	MFS quinate transporter	_	_	O6
AN0610	Ortholog(s) have cytosol, nucleus localization	_	_	NCU02887	voltage-gated potassium channel beta-2 subunit	_	M	O6
AN10384	Possible C6 transcription factor; ortholog of A. fumigatus Afu2g07480 and Afu5g14530	_	_	NCU00808	C6 zinc finger domain-containing protein	_	_	O6
AN6035	Has domain(s) with predicted catalytic activity and role in cellular amino acid catabolic process	_	_	NCU07064	L-galactonate dehydratase	_	_	O6
AN7332	Has domain(s) with predicted DNA binding, sequence-specific DNA binding transcription factor activity, zinc ion binding activity, role in regulation of transcription, DNA-dependent, transcription, DNA-dependent and nucleus localization	_	_	NCU02934	hypothetical protein	_	_	O6
AN3298	Has domain(s) with predicted protein disulfide oxidoreductase activity and outer membrane-bounded periplasmic space localization	_	_	NCU11816	DSBA family oxidoreductase	_	_	O6
AN0330	NADH:flavin oxidoreductase; upregulated in A. oryzae and A. nidulans under hypoxic growth conditions	_	_	NCU07452	NADPH dehydrogenase	_	_	O6
AN0709	Putative zinc-finger protein; expression upregulated after exposure to farnesol	_	_	NCU01640	C2H2 transcription factor	_	_	O6
AN6249	rcnA - Putative calcineurin binding protein, calcipressin	_	M	NCU01504	calcineurin binding protein	_	_	O6
AN7138	Has domain(s) with predicted role in transmembrane transport and integral to membrane localization	_	_	NCU10987	MFS transporter Fmp42	_	_	O6
AN8599	Ortholog of A. fumigatus Af293 : Afu6g01790, N. fischeri NRRL 181 : NFIA_047950, A. clavatus NRRL 1 : ACLA_098930 and A. fumigatus A1163 : AFUB_096560	_	_	NCU06490	hypothetical protein	_	_	O6
AN1792	Has domain(s) with predicted hydrolase activity, acting on ester bonds activity and role in lipid metabolic process	_	S	NCU06364	GDSL lipase/acylhydrolase	_	S	O6
AN0233	Has domain(s) with predicted transmembrane transporter activity, role in transmembrane transport and integral to membrane localization	_	_	NCU05853	MFS sugar transporter	_	_	O6
AN7864	bxlD - Putative beta-1,4-xylosidase	GH43	_	NCU09652	beta-xylosidase	GH43	_	O6
AN5733	Ortholog of A. fumigatus Af293 : Afu6g06970, A. oryzae RIB40 : AO090003000079, N. fischeri NRRL 181 : NFIA_052620, Aspergillus flavus NRRL 3357 : AFL2T_02868 and A. clavatus NRRL 1 : ACLA_088750	_	_	NCU01430	hypothetical protein	_	_	O6
AN3258	Ortholog of A. fumigatus Af293 : Afu8g07090, A. niger CBS 513.88 : An05g02250, A. oryzae RIB40 : AO090001000070, A. niger ATCC 1015 : 127335-mRNA and Aspergillus carbonarius ITEM 5010 : Acar5010_211879	_	_	NCU00729	hypothetical protein	_	S	O6
AN1819	Has domain(s) with predicted nucleotide binding activity	_	_	NCU09403	NmrA family protein	_	M	O7
AN0785	sodM - Putative manganese superoxide dismutase	_	_	NCU01213	superoxide dismutase	_	_	O7
AN10288	0	_	M	NCU05881	DUF500 and UBA/TS-N domain-containing protein	_	_	O7
AN7463	meaA - Major ammonium transporter of A. nidulans; transcript upregulated by nitrate limitation	_	_	NCU03257	ammonium transporter MEP1	_	_	O7
AN8891	pgxB - Putative exopolygalacturonase	GH28	S	NCU06961	exopolygalacturonase	GH28	S	O7
AN2954	Ortholog of A. fumigatus Af293 : Afu3g07870, A. niger CBS 513.88 : An02g11390, A. oryzae RIB40 : AO090005001484, A. niger ATCC 1015 : 197780-mRNA and Aspergillus terreus NIH2624 : ATET_01675	_	_	NCU05137	non-anchored cell wall protein 1	_	S	O7
AN2955	Has domain(s) with predicted role in biosynthetic process	GT4	_	NCU05132	hypothetical protein	GT4	_	O7
AN3201	lacD - Putative beta-galactosidase with a predicted role in lactose metabolism	GH2	_	NCU00810	beta-galactosidase	GH2	_	O7
AN11077	Has domain(s) with predicted acetyltransferase activity	_	_	NCU04001	hypothetical protein	_	_	O7
AN2286	alcC - Alcohol dehydrogenase III with a predicted role in two-carbon compound metabolism; required for long-term survival under anaerobic conditions; regulated at both the transcriptional and translational levels	_	_	NCU01754	alcohol dehydrogenase I, variant	_	_	O7
AN2951	Putative UDP-glucose 4-epimerase with a predicted role in galactose and galactitol metabolism	_	_	NCU05133	udp-glucose 4-epimerase	_	_	O7
AN7169	fhbA - NirA-dependent flavohemoprotein; required for nitrate and nitrite reductase enzyme activity, regulates sexual development; menadione stress-induced protein; induced by nitrate; palA-dependent, pH-independent expression	_	_	NCU10051	flavohemoglobin	_	_	O7
AN0773	Has domain(s) with predicted electron carrier activity, flavin adenine dinucleotide binding, iron ion binding, oxidoreductase activity, role in oxidation-reduction process and integral to membrane localization	_	_	NCU02009	FreB	_	_	O7
AN1007	niiA - Putative nitrite reductase with a predicted role in nitrogen metabolism; transcript stabilized by intracellular nitrate	_	_	NCU04720	nitrite reductase	_	_	O7
AN8977	alcP - Putative gluconolactonase with a predicted role in gluconic acid and gluconate metabolism; transcript upregulated by exposure to ethanol	_	S	NCU01866	lactonohydrolase	_	S	O8
AN9380	chitin deacetylase - Putative chitin deacetylase; catalyzes the conversion of chitin to chitosan by the deacetylation of N-acetyl-D-glucosamine residues	CE4	S	NCU09582	chitin deacetylase	CE4	S	O8
AN10230	Ortholog(s) have S-methyl-5-thioadenosine phosphorylase activity, mRNA binding activity, role in L-methionine salvage from methylthioadenosine, glutamate biosynthetic process and cytosol, nucleus localization	_	M	NCU03963	5'-methylthioadenosine phosphorylase	_	_	O8
AN8889	Has domain(s) with predicted substrate-specific transmembrane transporter activity, role in transmembrane transport and integral to membrane localization	_	_	NCU11342	MFS hexose transporter	_	_	O8
AN7270	0	_	S	NCU08624	hypothetical protein	_	_	O8
AN0245	Putative glucanase with a predicted role beta-glucan hydrolysis	GH16	S	NCU01353	mixed-linked glucanase	GH16	S	O8
AN2828	bglL - β-glucosidase- Putative beta-glucosidase with a predicted role in polysaccharide degradation	GH3	S	NCU04952	beta-D-glucoside glucohydrolase	GH3	S	O8
AN3925	Has domain(s) with predicted catalytic activity, cation binding activity and role in carbohydrate metabolic process	GH128	S	NCU01720	hypothetical protein	_	S	O8
AN3141	Predicted glycosylphosphatidylinositol (GPI)-anchored protein	_	S	NCU10687	hypothetical protein	_	S	O8
AN2423	Ortholog of A. nidulans FGSC A4 : AN0736, A. fumigatus Af293 : Afu1g14230, Afu2g13800, A. niger CBS 513.88 : An01g12240, An02g05360, A. oryzae RIB40 : AO090026000195 and A. niger ATCC 1015 : 46361-mRNA	_	_	NCU09848	hypothetical protein	_	S	O8
AN1094	ndiF - Putative mitochondrial NADH dehydrogenase (ubiquinone) with a predicted role in energy metabolism	_	M	NCU08980	alternative NADH-dehydrogenase	_	_	O8
AN9304	Glutathione S-transferase; upregulated in A. oryzae and A. nidulans under hypoxic growth conditions	_	_	NCU10521	hypothetical protein	_	_	O8
AN3613	xlnA - xylanase1 - Protein with endo-1,4-beta-xylanase activity, involved in degradation of xylans; transcription is controlled by the carbon catabolite repression system	GH11	S	NCU02855	endo-1,4-beta-xylanase A	GH11	S	O8
AN5267	faeC - feruloyl esterase - Protein with ferulic acid esterase activity, involved in degradation of xylans	CE1	S	NCU08785	fungal cellulose binding domain-containing protein	CE1	S	O8
AN5309	Putative cutinase with a predicted role in the hydrolysis of cutin	CE5	S	NCU09664	acetylxylan esterase	CE5	S	O8
AN2528	rhamnogalacturon acetylesterase - Protein with rhamnogalacturonan acetylesterase activity, involved in degradation of pectin	CE12	S	NCU09976	rhamnogalacturonan acetylesterase	CE12	S	O8
AN3555	Small heat-shock protein; Hsp30p ortholog/paralog; expression upregulated after exposure to farnesol; palA-dependent expression independent of pH	_	_	NCU09364	hsp30-like protein	_	_	O9
AN2530	hsp30 - Heat shock protein 30; expression and protein levels upregulated after exposure to farnesol	_	_	NCU09364	hsp30-like protein	_	_	O9
AN1163	Putative chaperone; ortholog of S. cerevisiae Hsp78p; expression upregulated after exposure to farnesol	_	_	NCU02630	heat shock protein 78	_	M	O9
AN0732	Putative transporter of the major facilitator superfamily (MFS); expression upregulated after exposure to farnesol	_	_	NCU00306	MFS multidrug transporter	_	_	O9
AN0567	Putative alcohol oxidase with a predicted role in glycerol metabolism	_	_	NCU01853	choline dehydrogenase	_	_	O9
AN2099	Putative alternative oxidase	_	M	NCU07953	alternative oxidase	_	M	O9
AN9286	aguA - xylanα-1,2-glucuronidase - Alpha-glucuronidase, involved in degradation of xylans; transcriptionally induced by growth on xylose	GH67	S	NCU07351	alpha-glucuronidase	GH67	S	O9
AN2498	Has domain(s) with predicted zinc ion binding activity and intracellular localization	_	_	NCU00285	hypothetical protein	_	_	O9
AN10285	Ortholog of A. fumigatus Af293 : Afu5g10660, A. niger CBS 513.88 : An14g04040, A. oryzae RIB40 : AO090010000472, A. niger ATCC 1015 : 201613-mRNA and Aspergillus terreus NIH2624 : ATET_07619	_	_	NCU08674	pentatricopeptide repeat protein	_	M	O9
AN6168	maeA - Putative malate dehydrogenase with a predicted role in oxidation of malate to pyruvate	_	M	NCU03651	NADP-dependent malic enzyme	_	M	O9
AN1066	Ortholog(s) have role in mitochondrial respiratory chain complex IV assembly and integral to mitochondrial inner membrane, mitochondrial respiratory chain complex IV, mitochondrial respiratory chain supercomplex localization	_	_	NCU02623	mitochondrial hypoxia responsive	_	_	O9
AN3433	Has domain(s) with predicted sequence-specific DNA binding transcription factor activity, zinc ion binding activity, role in regulation of transcription, DNA-dependent and nucleus localization	_	_	NCU02142	hypothetical protein	_	_	O10
AN2660	Ortholog of A. nidulans FGSC A4 : AN6764, AN7798, A. fumigatus Af293 : Afu8g01960 and A. niger CBS 513.88 : An11g05430, An01g12050, An11g03480, An01g01140	_	_	NCU09186	hypothetical protein	_	_	O10
AN8102	pepAc - Putative pepsin-like aspartic protease; predicted glycosyl phosphatidylinositol (GPI)-anchor	_	M	NCU09350	aspartic-type endopeptidase	_	S	O10
AN6423	Ortholog of A. fumigatus Af293 : Afu3g00960, A. niger CBS 513.88 : An16g08680, A. oryzae RIB40 : AO090009000250, A. niger ATCC 1015 : 194055-mRNA and Aspergillus carbonarius ITEM 5010 : Acar5010_206481	_	_	NCU02329	hypothetical protein	_	_	O10
AN7818	stcF - Putative sterigmatocystin biosynthesis P450 monooxygenase with a predicted role in sterigmatocystin/aflatoxin biosynthesis	_	S	NCU08128	benzoate 4-monooxygenase cytochrome P450	_	S	O10
AN2813	Has domain(s) with predicted nucleotide binding, oxidoreductase activity and role in oxidation-reduction process	_	_	NCU09278	oxidoreductase	_	_	O10
AN8095	Has domain(s) with predicted role in transmembrane transport and integral to membrane localization	_	_	NCU09640	MFS toxin efflux pump	_	_	O10
AN2376	Ortholog of N. fischeri NRRL 181 : NFIA_063640 and Aspergillus terreus NIH2624 : ATET_07842	_	_	NCU09957	hypothetical protein	_	_	O10
AN7067	Has domain(s) with predicted substrate-specific transmembrane transporter activity, role in transmembrane transport and integral to membrane localization	_	_	NCU07054	sugar transporter 4	_	_	O10
AN7113	Has domain(s) with predicted catalytic activity, pyridoxal phosphate binding activity and role in metabolic process	_	_	NCU03788	cysteine synthase B	_	_	O10
AN2377	Has domain(s) with predicted zinc ion binding activity and intracellular localization	_	M	NCU07593	hypothetical protein	_	_	O10
AN7828	urhB - Putative unsaturated rhamnogalacturonan hydrolase	GH105	_	NCU05063	cell wall glycosyl hydrolase YteR	_	S	O10
AN10908	Ortholog of A. niger CBS 513.88 : An06g00460, An16g08070, An07g04470, A. oryzae RIB40 : AO090038000122 and A. niger ATCC 1015 : 180876-mRNA, 193806-mRNA, 37757-mRNA	_	_	NCU06573	chlorogenic acid esterase	_	M	O10
AN7812	stcN - Putative versicolorin B synthase with a predicted role in sterigmatocystin/aflatoxin biosynthesis; member of the sterigmatocystin biosynthesis gene cluster	_	S	NCU07113	hypothetical protein	_	_	O10
AN11017	Ortholog of A. fumigatus Af293 : Afu4g14480, A. oryzae RIB40 : AO090026000010, N. fischeri NRRL 181 : NFIA_101900 and A. fumigatus A1163 : AFUB_071720	_	_	NCU09685	hypothetical protein	_	M	O10
AN7806	stcU - Putative versicolorin reductase with a predicted role in sterigmatocystin/aflatoxin biosynthesis; member of the sterigmatocystin biosynthesis gene cluster	_	_	NCU09390	tetrahydroxynaphthalene reductase, variant	_	_	O10
AN8404	Ortholog(s) have peptidase inhibitor activity, phospholipid binding activity, role in regulation of Ras protein signal transduction, regulation of proteolysis and fungal-type vacuole lumen, fungal-type vacuole membrane localization	_	S	NCU01112	lipid binding protein	_	S	O10
AN7860	Ortholog of A. nidulans FGSC A4 : AN9318, A. fumigatus Af293 : Afu8g01270 and A. oryzae RIB40 : AO090010000599, AO090005000383, AO090011000082, AO090020000631	_	_	NCU00993	hypothetical protein	_	S	O10

## Sheet: Paralogs
AN Locus	AN anoation	AN CAZy	TargetP	NC Locus	NC anotation	NC CAZy	NC TargetP	Cluster
AN4643	CYP675A1 - Putative cytochrome P450	_	S	NCU06526	hypothetical protein	_	S	P1
AN10430	Putative polyketide synthase (PKS)	_	_	NCU04865	polyketide synthase 3	_	_	P1
AN10447	Has domain(s) with predicted transferase activity, transferring acyl groups activity	_	_	NCU08002	carnitine acetyl transferase	_	M	P1
AN7773	CYP573A3 - Putative cytochrome P450	_	S	NCU06327	benzoate 4-monooxygenase cytochrome P450	_	_	P1
AN8953	agdB - α-glucosidase - Putative alpha-glucosidase with a predicted role in maltose metabolism; transcriptionally induced by isomaltose; induced by rapamycin-induced autophagy	GH31	S	NCU04674	alpha-glucosidase	GH31	S	P1
AN5228	Putative NADH:flavin oxidoreductase/NADH oxidase; intracellular, menadione stress-induced protein	_	_	NCU04452	12-oxophytodienoate reductase 1	_	M	P1
AN8477	Putative beta-1,4-xylosidase	GH43	_	NCU09652	beta-xylosidase	GH43	_	P1
AN7089		_	_	NCU01430	hypothetical protein	_	_	P1
AN6831	Has domain(s) with predicted substrate-specific transmembrane transporter activity, role in transmembrane transport and integral to membrane localization	_	_	NCU00809	MFS monosaccharide transporter	_	_	P1
AN10667	Has domain(s) with predicted nucleotide binding, oxidoreductase activity, zinc ion binding activity and role in oxidation-reduction process	_	_	NCU01754	alcohol dehydrogenase I, variant	_	_	P1
AN2648	Has domain(s) with predicted UDP-N-acetylmuramate dehydrogenase activity, flavin adenine dinucleotide binding activity and role in oxidation-reduction process	_	S	NCU08750	isoamyl alcohol oxidase	_	S	P1
AN4860	pmeB - Putative pectin methyl esterase	CE8	S	NCU10045	pectinesterase	CE8	S	P2
AN10919	Putative beta-1,4-xylosidase	_	S	NCU01900	xylosidase/arabinosidase	GH43	_	P2
AN3297	manB - endo-β-1,4-mannanase - Protein with endo-beta-(1,4)-mannanase activity, involved in degradation of mannans	GH5-7	S	NCU08412	endo-beta-1,4-mannanase	GH5-7	_	P2
AN9276	manF - Putative beta-1,4-endomannanase	GH5-7	S	NCU08412	endo-beta-1,4-mannanase	GH5-7	_	P2
AN3358	endo-β-1,4-mannanase - Protein with endo-beta-(1,4)-mannanase activity, involved in degradation of mannans	GH5-7	S	NCU08412	endo-beta-1,4-mannanase	GH5-7	_	P2
AN7401	xlnE - Putative endo-1,4-beta-xylanase with a predicted role in xylose polymer metabolism	GH10	S	NCU08189	endo-1,4-beta-xylanase	GH10	S	P2
AN6428	Putative beta-1,4-endoglucanase	GH61	S	NCU02240	endoglucanase II	GH61	S	P2
AN6428	Putative beta-1,4-endoglucanase	GH61	S	NCU00836	hypothetical protein	GH61	S	P2
AN10419	Putative beta-1,4-endoglucanase	GH61	S	NCU07898	endoglucanase IV	GH61	S	P2
AN6748	plyG - Putative pectate lyase with a predicted role in pectin degradation	PL3	S	NCU08176	pectate lyase A	PL3	S	P2
AN1602	endo-β-1,4-glucanase - Putative beta-1,4-endoglucanase; protein with cellulase activity, involved in degradation of glucans	GH61	S	NCU02916	endoglucanase II	GH61	S	P2
AN7781	Putative alpha-L-arabinofuranosidase	GH43	S	NCU07326	hypothetical protein	GH43	S	P2
AN5504		_	_	NCU07897	hypothetical protein	_	_	P2
AN8199	Ortholog(s) have role in secondary metabolic process	_	_	NCU07224	monooxygenase	_	S	P2
AN1602	endo-β-1,4-glucanase - Putative beta-1,4-endoglucanase; protein with cellulase activity, involved in degradation of glucans	GH61	S	NCU01050	endoglucanase II	GH61	S	P2
AN8464	Has domain(s) with predicted substrate-specific transmembrane transporter activity, role in transmembrane transport and integral to membrane localization	_	S	NCU05350	hypothetical protein	_	S	P2
AN6945	Has domain(s) with predicted O-methyltransferase activity	_	_	NCU05855	O-methyltransferase	_	_	P2
AN6419	Ortholog of A. nidulans FGSC A4 : AN6946, AN5312, AN5664, AN8984, AN9387, AN1317, A. fumigatus Af293 : Afu5g13725 and A. niger CBS 513.88 : An01g00890, An11g03960, An03g05810, An03g00290, An01g09240, An14g05850	_	_	NCU05854	hypothetical protein	_	_	P3
AN2217	bxlC - Putative beta-1,4-xylosidase with a predicted role in polysaccharide degradation	GH3	S	NCU04952	beta-D-glucoside glucohydrolase	GH3	S	P3
AN7646	plyA - pectatelyase - Protein with pectate lyase activity, involved in degradation of pectin	PL1	S	NCU06326	pectate lyase 1	PL1	_	P3
AN7295	Putative transmembrane transporter; upregulated in A. oryzae and A. nidulans under hypoxic growth conditions	_	_	NCU00306	MFS multidrug transporter	_	_	P3
AN6093	axeA - acetyl esterase - Protein with acetylxylan esterase activity, involved in degradation of xylans	CE1	S	NCU04494	acetyl xylan esterase	CE1	S	P3
AN6093	axeA - acetyl esterase - Protein with acetylxylan esterase activity, involved in degradation of xylans	CE1	S	NCU09491	feruloyl esterase B	CE1	S	P3
AN2359	xlnD - Beta-xylosidase, involved in degradation of xylans; transcriptionally induced by growth on xylose	GH3	S	NCU09923	beta-xylosidase	GH3	S	P3
AN3903	bglH - Putative beta-glucosidase with a predicted role in polysaccharide degradation	GH3	_	NCU07487	periplasmic beta-glucosidase	GH3	_	P3
AN2227	bglI - Putative beta-glucosidase with a predicted role in degradation of glucans	GH3	_	NCU07487	periplasmic beta-glucosidase	GH3	_	P3
AN3418	eglB - endo-β-1,4-glucanase - Protein with cellulase activity, involved in degradation of glucans	GH7	_	NCU05057	endoglucanase EG-1	GH7	S	P3
AN1273	cbhD - Putative cellulose 1,4-beta-cellobiosidase with a predicted role in cellulose metabolism	GH6	_	NCU07190	exoglucanase 3	GH6	S	P3
AN8401	bxlB - β-xylosidase / α-L-arabinofuranosidase - Protein with alpha-N-arabinofuranosidase activity, involved in degradation of xylans; putative beta-1,4-xylosidase	GH3	S	NCU00709	beta-xylosidase	GH3	S	P3
AN0034	Putative glycerone kinase with a predicted role in glycerol metabolism; transcript upregulated by growth in glycerol	_	_	NCU04400	hypothetical protein	_	_	P4
AN3456	Putative cystathionine gamma-synthase with a predicted role in methionine metabolism	_	_	NCU08117	hypothetical protein	_	_	P4
AN5990	Putative long-chain-fatty-acid-CoA ligase with a predicted role in fatty acid metabolism	_	_	NCU02485	hypothetical protein	_	_	P4
AN1414	xprG - p53-like transcription factor that contains a Ndt80-like DNA-binding domain; transcriptional regulator of extracellular proteases; putative acid phosphatase with a predicted role in gluconic acid and gluconate metabolism	_	_	NCU03725	VIB-1	_	_	P4
AN11994	Predicted Rho GTPase activating protein	_	_	NCU02915	hypothetical protein	_	_	P4
AN4424	Has domain(s) with predicted FMN binding, heme binding, oxidoreductase activity and role in oxidation-reduction process	_	_	NCU11278	hypothetical protein	_	_	P4
AN4729	Ortholog of A. fumigatus Af293 : Afu5g09280, A. niger CBS 513.88 : An07g03730, A. oryzae RIB40 : AO090020000531, A. niger ATCC 1015 : 180084-mRNA and Aspergillus terreus NIH2624 : ATET_06536	_	_	NCU05846	hypothetical protein	_	M	P4
AN3184	Putative aldose 1-epimerase with a predicted role in glucose metabolism; transcriptionally induced by growth on xylose	_	S	NCU08398	aldose 1-epimerase	_	S	P4
AN3199	lacpA - MFS sugar transporter; induced by lactose and galactose	_	_	NCU00809	MFS monosaccharide transporter	_	_	P5
AN3992	Ortholog of A. nidulans FGSC A4 : AN8424, A. fumigatus Af293 : Afu7g05085, A. oryzae RIB40 : AO090005000321, N. fischeri NRRL 181 : NFIA_026200 and Aspergillus flavus NRRL 3357 : AFL2T_00322, AFL2T_06467	_	_	NCU01430	hypothetical protein	_	_	P5
AN7807	stcT - Putative translation elongation factor 1 gamma; member of the sterigmatocystin biosynthesis gene cluster	_	M	NCU03826	elongation factor 1-gamma	_	_	P5
AN7805	stcV - Putative norsolorinic acid reductase with a predicted role in sterigmatocystin/aflatoxin biosynthesis; member of the sterigmatocystin biosynthesis gene cluster	_	M	NCU07723	norsolorinic acid reductase	_	M	P5
AN7808	stcS - Putative sterigmatocystin biosynthesis P450 monooxygenase of the CYP59 family; predicted role in sterigmatocystin/aflatoxin biosynthesis; member of the sterigmatocystin biosynthesis gene cluster	_	_	NCU09115	cytochrome P450 52A11	_	_	P5
AN3321	Has domain(s) with predicted aspartic-type endopeptidase activity and role in proteolysis	_	S	NCU00338	aspartic proteinase	_	_	P5
AN8761	pgxA - exo-polygalacturonase - Protein with polygalacturonase activity, involved in degradation of pectin	GH28	S	NCU06961	exopolygalacturonase	GH28	S	P5
AN7046	lipA - Putative triacylglycerol lipase with a predicted role in glycerolipid metabolism; mutation confers resistance to undecanoic acid, a fungitoxic medium-chain fatty acid	_	S	NCU09575	sterol esterase	_	S	P5
AN7157		_	_	NCU09654	MFS transporter	_	_	P5
AN7170	Protein of unknown function; transcript upregulated in response to camptothecin	_	_	NCU04731	HLH transcription factor	_	_	P5
AN7505	agdD - α-xylosidase - Protein with alpha-xylosidase activity, involved in degradation of xyloglucans	GH31	_	NCU04885	alpha-xylosidase	GH31	_	P5
AN8513	tdiA - Putative single-module nonribosomal peptide synthetase (NRPS); member of the tdi (terrequinone A biosynthesis) gene cluster; transcriptionally regulated by LaeA	_	_	NCU03295	4-coumarate-CoA ligase 1	_	_	P5
AN8516	tdiD - Putative aminotransferase; member of the tdi (terrequinone A biosynthesis) gene cluster; transcriptionally regulated by LaeA	_	_	NCU09116	aromatic aminotransferase Aro8	_	_	P5
AN10893	Has domain(s) with predicted electron carrier activity, flavin adenine dinucleotide binding, iron ion binding, oxidoreductase activity, role in oxidation-reduction process and integral to membrane localization	_	_	NCU02020	metalloreductase transmembrane component	_	_	P5
AN1109	Has domain(s) with predicted substrate-specific transmembrane transporter activity, role in transmembrane transport and integral to membrane localization	_	S	NCU06026	quinate permease	_	_	P5
AN6926	Has domain(s) with predicted substrate-specific transmembrane transporter activity, role in transmembrane transport and integral to membrane localization	_	_	NCU06522	MFS maltose permease	_	_	P5
AN3211	Ortholog of A. fumigatus Af293 : Afu5g00600, A. niger CBS 513.88 : An14g02660, A. oryzae RIB40 : AO090009000028, A. niger ATCC 1015 : 41679-mRNA and Aspergillus terreus NIH2624 : ATET_07921	_	_	NCU02338	secreted protein	_	M	P5
AN0756	lacA - Putative beta-galactosidase with a predicted role in lactose metabolism	GH35	S	NCU00642	beta-galactosidase	_	S	P5
AN8522	Ortholog(s) have steryl deacetylase activity, role in response to toxin, sterol deacetylation and endoplasmic reticulum lumen, integral to membrane localization	_	S	NCU11352	hypothetical protein	_	M	P5
AN7809	Ortholog of Aspergillus terreus NIH2624 : ATET_01291	_	_	NCU03793	hypothetical protein	_	M	P5
AN7817	Putative protein with a predicted role in sterigmatocystin/aflatoxin biosynthesis	_	_	NCU11543	bacilysin biosynthesis oxidoreductase bacC	_	S	P5
AN6423	Ortholog of A. fumigatus Af293 : Afu3g00960, A. niger CBS 513.88 : An16g08680, A. oryzae RIB40 : AO090009000250, A. niger ATCC 1015 : 194055-mRNA and Aspergillus carbonarius ITEM 5010 : Acar5010_206481	_	_	NCU11291	hypothetical protein	_	_	P6
AN9296	CYP535D1 - Putative cytochrome P450	_	S	NCU05848	cytochrome P450 monooxygenase	_	S	P6
AN11120	Ortholog(s) have endoplasmic reticulum localization	_	_	NCU05580	membrane transporter	_	_	P6
AN2652	Ortholog of A. nidulans FGSC A4 : AN1028, AN9293, A. fumigatus Af293 : Afu3g02700, Afu8g00950 and A. niger CBS 513.88 : An08g10210, An11g09150, An17g00800, An14g03440, An17g00650	_	_	NCU00730	hypothetical protein	_	_	P6
AN7821	stcE - Putative norsolorinic acid reductase with a predicted role in sterigmatocystin/aflatoxin biosynthesis; member of the sterigmatocystin biosynthesis gene cluster	_	_	NCU02923	hypothetical protein	_	_	P6
AN7804	stcW - Putative FAD-containing monooxygenase with a predicted role in sterigmatocystin/aflatoxin biosynthesis; member of the sterigmatocystin biosynthesis gene cluster; expression upregulated after exposure to farnesol	_	_	NCU08747	monooxygenase	_	_	P6
AN7825	stcA - Putative polyketide synthase with a predicted role in sterigmatocystin/aflatoxin biosynthesis; member of the sterigmatocystin biosynthesis gene cluster	_	_	NCU03584	polyketide synthase	_	_	P6
AN11013	stcL - Putative p450 monooxygenase required for desaturation of bisfuran in the sterigmatocystin biosynthesis pathway; member of the sterigmatocystin biosynthesis gene cluster	_	S	NCU08128	benzoate 4-monooxygenase cytochrome P450	_	S	P6
AN2195	Has domain(s) with predicted zinc ion binding activity	_	_	NCU05316	pfs domain-containing protein	_	_	P6
AN7909	orsA - Polyketide synthase; putative Type II fatty acid synthase with a predicted role in mitochondrial fatty acid formation; member of the F9775 secondary metabolite gene cluster; required for F9775 and orsellinic acid and violaceol biosynthesis	_	_	NCU03584	polyketide synthase	_	_	P6
AN8579	Has domain(s) with predicted oxidoreductase activity and role in oxidation-reduction process	_	_	NCU07819	alpha-ketoglutarate-dependent taurine	_	_	P6
AN3609	CYP681A1 - Putative cytochrome P450	_	S	NCU08716	CND11p	_	S	P6
AN7932	CYP682A1 - Putative cytochrome P450	_	S	NCU08716	CND11p	_	S	P6
AN9389	Has domain(s) with predicted role in cell wall macromolecule catabolic process	_	S	NCU07034	hypothetical protein	_	_	P6
AN2194	Has domain(s) with predicted serine-type endopeptidase activity and role in proteolysis	_	_	NCU08734	hypothetical protein	_	_	P6
AN8514	tdiB - Asterriquinone prenyltransferase; member of the tdi gene cluster; required for terrequinone A production; catalyzes the reverse prenylation event during terrequinone A biosynthesis; lacks canonical prenyl diphosphate binding motif (D/N)DXXD	_	S	NCU12075	hypothetical protein	_	_	P6
AN0761	Has domain(s) with predicted O-methyltransferase activity	_	_	NCU05192	O-methyltransferase	_	_	P6
AN9390	chiC - chitinase C - Putative endochitinase; glycoside hydrolase family 18 (GH18) protein with a predicted role in chitin hydrolysis	CBM18	S	NCU07035	bacteriodes thetaiotaomicron symbiotic	GH18	_	P6
AN2746	Has domain(s) with predicted role in transmembrane transport and integral to membrane localization	_	_	NCU05089	MFS monocarboxylate transporter	_	_	P6
AN3902	Has domain(s) with predicted UDP-N-acetylmuramate dehydrogenase activity, flavin adenine dinucleotide binding activity and role in oxidation-reduction process	_	S	NCU07619	FAD binding domain-containing protein	_	S	P6
AN2829	gmdC - Putative amidase with a predicted role in aromatic amino acid biosynthesis	_	_	NCU08803	general amidase GmdA	_	_	P6
AN7815	stcJ - Putative polyketide synthase/fatty acid synthase alpha; putative role in aflatoxin biosynthesis; required for sterigmatocystin biosynthesis; member of the sterigmatocystin biosynthesis gene cluster	_	_	NCU07308	fatty acid synthase alpha subunit reductase	_	S	P6
AN7824	stcB - Putative sterigmatocystin biosynthesis P450 monooxygenase with a predicted role in sterigmatocystin/aflatoxin biosynthesis; member of the sterigmatocystin biosynthesis gene cluster	_	S	NCU01086	benzoate 4-monooxygenase	_	S	P6
AN7816	stcI - Putative sterigmatocystin biosynthesis lipase/esterase with a predicted role in sterigmatocystin/aflatoxin biosynthesis; member of the sterigmatocystin biosynthesis gene cluster	_	_	NCU05161	alpha/beta hydrolase fold-3 domain-containing	_	M	P6
AN7814	stcK - Putative polyketide synthase/fatty acid synthase beta; required for sterigmatocystin biosynthesis; member of the sterigmatocystin biosynthesis gene cluster	_	_	NCU07307	fatty acid synthase beta subunit dehydratase	_	M	P6
AN2794	Has domain(s) with predicted substrate-specific transmembrane transporter activity, role in transmembrane transport and integral to membrane localization	_	S	NCU01494	MFS sugar transporter	_	_	P6
AN2622	ipnA - Isopenicillin-N synthase with a role in penicillin biosynthesis; expression is negatively regulated by glucose and acidic pH	_	_	NCU05038	2OG-Fe(II) oxygenase	_	_	P6
AN11153	Ortholog(s) have endoplasmic reticulum localization	_	_	NCU02653	allantoate permease	_	_	P6
AN5781	Putative 30 kilodalton heat shock protein; transcript levels increase during the unfolded-protein response (UPR); palA-dependent expression independent of pH	_	_	NCU09364	hsp30-like protein	_	_	P6
AN8995	Has domain(s) with predicted role in transmembrane transport and integral to membrane localization	_	_	NCU05089	MFS monocarboxylate transporter	_	_	P6

## Sheet: N.c. Avicel Regulon
NC Locus	NC gene	NC anotation	CAZy	TargetP	WT Cluster	Clr2 Cluster	2489 Avicel	2489 No Carbon	∆clr-2 Avicel	Pc2 Suc	Pc2 No Carbon
NCU00836	gh61-7	hypothetical protein	GH61	S	P2	Nc1	1953.28	2.18569	1.62291	41.6666	1084.37
NCU08760	gh61-5	endoglucanase II	GH61	S	O1	Nc1	4710.56	5.74864	4.60118	196.396	11221.1
NCU02240	gh61-1	endoglucanase II	GH61	S	P2	Nc1	3605.8	9.25977	8.65945	59.8132	7334.04
NCU07898	gh61-13	endoglucanase IV	GH61	S	P2	Nc1	1385.32	4.09675	5.99383	19.7837	2975.84
NCU08785		fungal cellulose binding domain-containing	CE1	S	O8	Nc1	983.837	5.33469	0.534316	1.44771	13317.6
NCU00763		hypothetical protein	_	_	no homolog	Nc1	16.3576	0.0902572	0.182563	0.572622	11.1794
NCU07326	gh43-6	hypothetical protein	GH43	S	P2	Nc1	1659.03	11.5971	9.98798	38.2962	6110.03
NCU01050	gh61-4	endoglucanase II	GH61	S	P2	Nc1	5398.67	0.533086	0.122386	14.1516	1444.91
NCU01076		hypothetical protein	_	S	no homolog	Nc1	164.836	1.30449	0.603897	3.54344	2760.41
NCU00710	ce1-4	acetyl xylan esterase	CE1	S	O2	Nc1	196.619	2.29881	5.08523	9.97931	269.738
NCU01049		hypothetical protein	_	_	no homolog	Nc1	6.93087	0.0422865	0.0172044	0.375604	23.8763
NCU08398		aldose 1-epimerase	_	S	P4	Nc1	698.097	11.9211	4.4649	6.55871	3194.85
NCU03328	gh61-6	endoglucanase II	GH61	S	O2	Nc1	980.795	30.8455	32.149	8.18037	4829.03
NCU05751	ce3-2	cellulose-binding protein	CE3	S	no homolog	Nc1	163.807	1.85276	1.66618	1.02492	527.575
NCU06607		hypothetical protein	_	S	no homolog	Nc1	101.617	3.70215	5.18132	42.3262	363.395
NCU07339		hypothetical protein	_	_	no homolog	Nc1	34.9475	2.02979	2.05569	0.122703	32.7014
NCU09491	fea-1	feruloyl esterase B	CE1	S	P3	Nc1	72.5229	3.65844	4.02232	0.140017	370.973
NCU07760	gh61-2	endoglucanase IV	GH61	S	O2	Nc1	44.0506	3.49252	5.43559	45.3631	56.0141
NCU05121	gh45-1	endoglucanase V	GH45	S	no homolog	Nc1	91.2451	8.23831	6.63981	3.9291	2193.37
NCU09524		hypothetical protein	_	S	no homolog	Nc1	547.166	4.9493	3.19217	18.1941	279.031
NCU00764		hypothetical protein	_	_	no homolog	Nc1	1.6203	0.0378017	0	0.0584716	1.24671
NCU04494	ce1-3	acetyl xylan esterase	CE1	S	P3	Nc1	104.624	19.9262	18.6003	50.2218	345.234
NCU09664	ce5-3	acetylxylan esterase	CE5	S	O8	Nc1	168.927	0.625131	0.933841	0.233947	491.852
NCU03329		hypothetical protein	_	_	O5	Nc1	141.541	43.8823	45.4842	11.493	408.337
NCU07897		hypothetical protein	_	_	P2	Nc1	11.7357	2.76126	4.06129	2.00739	14.5137
NCU01077		hypothetical protein	_	_	no homolog	Nc1	8.94147	2.93979	2.28167	1.85207	130.196
NCU09582	ce4-1	chitin deacetylase	CE4	S	O8	Nc1	731.588	4.5483	9.98309	11.0892	2730.6
NCU11278		hypothetical protein	_	_	P4	Nc1	58.8628	10.1103	8.97809	0.568333	49.1157
NCU06373		hypothetical protein	_	M	no homolog	Nc1	28.9938	6.82107	11.8669	2.21413	106.138
NCU05955	gh74-1	Cel74a	GH74	S	O1	Nc1	915.418	17.7299	18.8729	31.3014	591.436
NCU05548	aro-6	phospho-2-dehydro-3-deoxyheptonate aldolase	_	_	O5	Nc1	86.4898	21.7885	14.8796	255.92	62.9707
NCU08409	trp-3	tryptophan synthetase	_	_	O5	Nc1	95.3824	22.1636	28.5222	214.959	99.6651
NCU06333		translocation protein SEC62	_	_	O5	Nc1	198.722	57.0986	49.8823	40.6199	162.502
NCU00554	hom-1	aspartate-semialdehyde dehydrogenase	_	M	O5	Nc1	57.085	18.5511	21.6998	270.25	55.0348
NCU08176	ply-2	pectate lyase A	PL3	S	O4	Nc1	315.919	4.37696	6.296	3.26931	1228.95
NCU00762	gh5-1	endoglucanase 3	GH5-5	S	O2	Nc1	7428.13	2.68471	5.94228	233.531	3798.31
NCU05924	gh10-1	endo-1,4-beta-xylanase	GH10	S	O2	Nc1	3257.6	1.24558	1.12616	1.99543	12560.4
NCU07340	cbh-1	exoglucanase 1	GH7	S	O2	Nc1	17875.3	21.4713	26.7261	56.8602	13923.1
NCU09680	gh6-2	exoglucanase 2	GH6	S	O2	Nc1	14738.2	23.3124	23.1266	41.8851	9746.45
NCU00206	cdh-1	cellobiose dehydrogenase	CDH	S	O2	Nc1	2146.08	4.05022	3.88102	50.9466	3150.89
NCU05057	gh7-1	endoglucanase EG-1	GH7	S	P3	Nc1	1627.73	4.60381	7.27001	42.0868	691.494
NCU00449		hypothetical protein	GH131	S	O2	Nc1	171.937	1.87528	2.05461	0.231001	490.632
NCU04870	ce1-1	acetyl xylan esterase	CE1	S	O2	Nc1	1278.46	1.35306	39.2282	0	1588.84
NCU00870		hypothetical protein	_	_	O1	Nc1	992.267	19.4996	25.4286	44.7079	1108.92
NCU03181		acetylxylan esterase	_	S	O2	Nc1	303.129	6.46521	4.65132	9.06271	582.263
NCU00972		arabinogalactan endo-1,4-beta-galactosidase	GH53	_	O3	Nc1	113.111	6.95368	9.0047	17.4673	265.75
NCU10045	ce8-1	pectinesterase	CE8	S	O1	Nc1	270.903	20.9077	44.7549	4.92713	517.057
NCU09775	gh54-1	alpha-N-arabinofuranosidase	GH54	S	O2	Nc1	13.1406	0.821133	1.61018	0.409859	91.7961
NCU05598	asd-1	rhamnogalacturonase B	PL4	S	O3	Nc1	53.4358	5.26573	6.22934	26.8561	311.441
NCU08412		endo-beta-1,4-mannanase	GH5-7	_	O2	Nc1	1163.29	24.3344	1.01376	191.356	546.177
NCU08042	clr-2	cellulose degredation regulator 2 clr-2	_	_	O4	Nc1	171.224	2.00481	0.0157252	192.944	279.396
NCU04952	gh3-4	beta-D-glucoside glucohydrolase	GH3	S	O8	Nc1	92.4376	13.2112	15.4289	0.0909013	204.611
NCU07143		secreted aldonolactonase lac-2	_	S	O3	Nc1	2666.53	33.9622	85.2799	65.1765	3125.58
NCU07705	clr-1	cellulose degredation regulator 1 clr-1	_	_	O5	Nc1	107.712	32.1363	75.0897	5.87309	138.199
NCU06326		pectate lyase 1	PL1	_	O2	Nc1	22.1731	5.41824	7.03065	6.6777	33.8535
NCU02855	gh11-1	endo-1,4-beta-xylanase A	GH11	S	O2	Nc1	979.293	5.25174	6.66556	3.29787	9369.23
NCU09976	ce12-1	rhamnogalacturonan acetylesterase	CE12	S	O8	Nc1	12.0226	1.25595	1.07067	1.44723	37.5759
NCU04997	gh10-3	xylanase	GH10	S	O2	Nc1	20.6997	0.99577	1.5209	18.5928	344.387
NCU05056		hypothetical protein	_	_	Filtered (Low Expression)	Nc1	4.28987	0.0629356	0.0673192	0.0519672	2.95024
NCU09774	gh62-1	cellulase	CE1	S	Filtered (Low Expression)	Nc1	2.59093	0.0127138	0.0196025	0.395024	263.037
NCU06903		hypothetical protein	_	_	Filtered (Low Expression)	Nc1	0.626704	0.0230046	0	0	10.0094
NCU00761	cea-4	triacylglycerol lipase	_	S	Filtered (Low Expression)	Nc1	3.49902	0.629508	0.773845	0.453778	2.92843
NCU01075		hypothetical protein	_	S	Filtered (Low Expression)	Nc1	0.345238	0.011816	0	0.0170434	8.08347
NCU04871		hypothetical protein	_	M	Filtered (Low Expression)	Nc1	1.89182	0.361036	0.499902	0.24351	3.48657
NCU00871		hypothetical protein	_	_	Filtered (Low Expression)	Nc1	3.13489	0.704167	0.510741	0.748287	8.88635
NCU05864		hypothetical protein	_	S	no homolog	Nc2	1513.28	11.1712	12.607	12.795	488.379
NCU07336		hypothetical protein	_	_	no homolog	Nc2	11.0749	3.34505	3.63392	2.29289	9.00071
NCU09223		protein disulfide-isomerase	_	S	O5	Nc2	1512.33	366.995	436.692	123.984	1167.38
NCU09098		tetracycline transporter	_	S	O5	Nc2	45.2205	13.0357	12.6681	12.7264	33.8963
NCU07190	gh6-3	exoglucanase 3	GH6	S	P3	Nc2	8888.96	21.1935	66.2874	8.85777	1113.96
NCU02916	gh61-3	endoglucanase II	GH61	S	P2	Nc2	2269.64	6.97524	9.98712	39.4686	214.891
NCU09764	gh61-14	hypothetical protein	GH131	S	O2	Nc2	579.132	2.08943	3.22918	21.6618	17.1105
NCU07225	gh11-2	endo-1,4-beta-xylanase 2	GH11	S	O3	Nc2	15880.4	31.4407	867.456	2.1701	16303.6
NCU04854	gh7-2	endoglucanase EG-1	GH7	S	O2	Nc2	357.905	8.07112	9.36132	1.57469	108.253
NCU05159	ce5-2	acetylxylan esterase	CE5	S	O1	Nc2	5602.46	28.4415	182.325	2.52206	2335.08
NCU07224		monooxygenase	_	S	P2	Nc2	15.3658	0.138191	2.37416	0.161507	13.1724
NCU05846		hypothetical protein	_	M	P4	Nc2	425.155	24.7893	73.1298	5.59935	139.848
NCU09445	ce15-1	Cip2	CE15	S	no homolog	Nc2	4.59223	0.32562	0.543137	0.201158	2.45094
NCU02915		hypothetical protein	_	_	P4	Nc2	125.39	17.6612	26.9785	4.73599	67.9985
NCU06704		hypothetical protein	_	_	O5	Nc2	265.641	68.2626	72.5454	53.7772	87.7971
NCU03433		hypothetical protein	_	_	no homolog	Nc2	6.0002	1.43888	2.00791	2.7934	4.11496
NCU04475		lipase B	_	S	no homolog	Nc2	810.897	35.5826	265.164	2.19986	253.788
NCU08624		hypothetical protein	_	_	O8	Nc2	58.2848	5.46865	6.37201	2.47384	8.73515
NCU08867		hypothetical protein	_	_	no homolog	Nc2	17.8198	3.28449	6.45775	8.88507	9.23156
NCU10039		hypothetical protein	_	S	no homolog	Nc2	113.146	16.6857	44.0468	1.04598	69.0343
NCU04522		hypothetical protein	_	_	O4	Nc2	363.391	4.96971	18.66	1.83943	18.8413
NCU03982	grp78	glucose-regulated protein	_	S	O5	Nc2	1923.93	340.171	461.456	218.499	1265.09
NCU03963	nic-7	5'-methylthioadenosine phosphorylase	_	_	O8	Nc2	27.4239	3.7189	4.65454	144.174	9.47471
NCU09265		calreticulin	_	S	O5	Nc2	724.588	178.195	226.548	113.654	287.121
NCU10721		solute carrier family 35 member B1 protein	_	_	O5	Nc2	65.0202	17.8288	19.2524	8.46385	25.286
NCU08897	sec61-1	protein transporter SEC61 subunit alpha	_	S	O5	Nc2	453.803	129.225	158.951	132.99	226.3
NCU08379		hypothetical protein	_	M	O5	Nc2	470.068	153.752	151.967	113.131	194.103
NCU09485	hsp70-6	chaperone dnaK	_	S	O5	Nc2	123.147	41.2528	52.2814	29.2365	71.4521
NCU03725	vib-1	VIB-1	_	_	P4	Nc2	181.791	45.4854	57.642	69.8348	68.9867
NCU06207	erg-10	C-5 sterol desaturase	_	_	O5	Nc2	156.369	36.7836	44.5771	115.803	63.6484
NCU00130	gh1-1	beta-glucosidase	GH1	_	O2	Nc2	6312.46	35.0956	298.888	2.17106	677.611
NCU09416		cellulose-binding GDSL lipase/acylhydrolase	CE16	S	O2	Nc2	301.025	0.370042	0.8697	3.43782	22.501
NCU00890	gh2-1	beta-mannosidase	GH2	_	O3	Nc2	208.3	11.5165	11.7077	18.28	68.9349
NCU02344	gh61-12	fungal cellulose binding domain-containing	GH61	S	O2	Nc2	48.2354	2.27022	1.55069	53.469	6.17855
NCU03322		GDSL family lipase	_	_	O3	Nc2	288.779	17.8142	146.716	0.328952	292.615
NCU08687		galactokinase	_	_	O5	Nc2	232.265	36.1944	57.5345	18.6353	93.3209
NCU02009		FreB	_	_	O7	Nc2	634.37	82.8164	123.244	85.2073	344.198
NCU00801		cellodextrin transporter cdt-1	_	_	O3	Nc2	3332.71	86.3201	356.731	18.0451	1854.39
NCU08980		alternative NADH-dehydrogenase	_	_	O8	Nc2	25.2899	8.32347	8.45519	238.824	13.782
NCU05855		O-methyltransferase	_	_	P2	Nc2	41.7467	6.08301	9.89835	5.73464	11.9421
NCU07226		hypothetical protein	_	_	Filtered (Low Expression)	Nc2	0.580163	0.0100662	0.0880382	0.0086764	0.534304
NCU00800		hypothetical protein	_	_	Filtered (Low Expression)	Nc2	1.20761	0.196898	0.172059	0.21215	0.396423
NCU08411	aat-1	aspartate aminotransferase, variant	_	_	O5	Nc3	455.346	72.6954	96.6477	338.34	93.6159
NCU05854		hypothetical protein	_	_	O1	Nc3	28.1884	9.35156	11.9533	2.53008	12.0947
NCU08113		hypothetical protein	_	_	no homolog	Nc3	39.4541	1.26878	7.94791	0.67527	0.907637
NCU05863		hypothetical protein	_	S	O1	Nc3	75.771	5.08387	8.48665	0.0200901	4.43297
NCU09505		hypothetical protein	_	_	no homolog	Nc3	148.756	13.1265	33.6492	178.33	6.1609
NCU08790		hypothetical protein	_	S	no homolog	Nc3	66.772	1.9713	7.1307	0.0416913	1.63218
NCU11342		MFS hexose transporter	_	_	O8	Nc3	16.4552	4.02871	6.56257	0.290922	2.74787
NCU04948		hypothetical protein	_	S	no homolog	Nc3	2.41647	0.502687	1.1016	0.0891632	0.207808
NCU01003		hypothetical protein	_	_	no homolog	Nc3	8.52477	2.77638	4.24238	2.14571	2.50968
NCU11291		hypothetical protein	_	_	P6	Nc3	9.62667	3.01111	6.09434	8.29313	3.79869
NCU04557		hypothetical protein	_	M	no homolog	Nc3	2.89292	0.607708	2.70065	0.190622	0.556483
NCU05848	cyp450-11	cytochrome P450 monooxygenase	_	S	P6	Nc3	2.9047	0.0687751	0.420788	0.131243	0.206756
NCU08756		hypothetical protein	_	S	no homolog	Nc3	16.9287	1.60238	7.45213	0.084942	1.20581
NCU09176		hypothetical protein	_	_	no homolog	Nc3	68.6696	11.8974	25.8962	2.25877	0.90889
NCU05574		hypothetical protein, variant	_	_	no homolog	Nc3	75.5297	15.1591	29.759	1.35845	16.6734
NCU08117		hypothetical protein	_	_	P4	Nc3	23.5604	6.63715	9.32326	8.22704	4.9229
NCU08750		isoamyl alcohol oxidase	_	S	P1	Nc3	213.922	55.4314	123.831	6.10704	69.6196
NCU08043		hypothetical protein	_	_	no homolog	Nc3	8.12411	2.47094	2.41825	0.0414536	0.43247
NCU07487	gh3-6	periplasmic beta-glucosidase	GH3	_	O1	Nc3	133.868	1.1634	2.13563	0.392945	1.42051
NCU01320		glutathione S-transferase, variant	_	_	O5	Nc3	210.802	34.7112	102.222	57.3901	19.9838
NCU09689		hypothetical protein	_	_	O1	Nc3	987.018	22.5963	279.172	1.07119	22.1392
NCU04720	nit-6	nitrite reductase	_	_	O7	Nc3	210.755	51.4833	116.113	263.046	34.0152
NCU09924	gh93-1	BNR/Asp-box repeat protein	GH93	S	O4	Nc3	21.0551	3.28544	8.2136	0.224297	3.47118
NCU10521		hypothetical protein	_	_	O8	Nc3	76.0973	14.4329	25.5759	4.11277	9.09465
NCU08746		starch binding domain-containing protein	CBM20	S	O1	Nc3	54.8428	10.2107	27.8142	3.04044	7.87356
NCU00285		hypothetical protein	_	_	O9	Nc3	41.3587	11.5331	16.3922	8.60407	8.3799
NCU09172		hypothetical protein	_	S	Filtered (Low Expression)	Nc3	1.05771	0.0553224	0.174862	0	0.0137079
NCU07978		hypothetical protein	_	_	Filtered (Low Expression)	Nc3	0.471793	0.0355737	0.102374	0	0.00307822
NCU05580		membrane transporter	_	_	Filtered (Low Expression)	Nc3	1.63915	0.376561	0.569075	0.0443104	0.231847
NCU04928		hypothetical protein	_	_	Filtered (Low Expression)	Nc3	3.55821	0.92159	2.25502	7.44881	0.842504
NCU05319		LysM domain-containing protein	_	_	Filtered (Low Expression)	Nc3	4.35713	1.18975	1.83071	5.30224	1.03573
NCU05557		hypothetical protein	_	_	Filtered (Low Expression)	Nc3	1.00429	0.409785	0.341286	0.0988335	0.276844
NCU10865		hypothetical protein	_	S	Filtered (Low Expression)	Nc3	0.637483	0.13747	0.337606	0.269402	0.238296
NCU02485		hypothetical protein	_	_	P4	Nc4	39.8155	4.21779	12.3579	2.06661	4.08644
NCU08189	gh10-2	endo-1,4-beta-xylanase	GH10	S	P2	Nc4	5847.24	53.2301	6572.13	0.170651	532.983
NCU09848		hypothetical protein	_	S	O8	Nc4	9.5945	2.32072	7.04959	20.6945	2.10767
NCU00709	gh3-8	beta-xylosidase	GH3	S	P3	Nc4	31.3903	1.78952	35.1115	0.353947	3.18535
NCU07510		hypothetical protein	_	_	no homolog	Nc4	25.5547	0.418657	24.5852	0.0540584	1.064
NCU10697		hypothetical protein	_	M	no homolog	Nc4	23.8345	3.64072	25.693	1.18244	2.85867
NCU01058		hypothetical protein	_	S	no homolog	Nc4	11.0903	2.40385	5.408	0.51904	3.635
NCU05826		hypothetical protein	_	_	no homolog	Nc4	24.4037	3.45465	37.0741	89.0147	1.46688
NCU09425	gh94-1	NdvB protein	GH94	_	no homolog	Nc4	458.267	137.321	278.937	5.31492	160.435
NCU04400		hypothetical protein	_	_	P4	Nc4	240.899	14.5374	161.885	0	64.6911
NCU09498		hypothetical protein	_	S	no homolog	Nc4	52.2482	15.0045	90.6966	51.7714	14.9922
NCU11901		hypothetical protein	_	_	no homolog	Nc4	78.4971	19.0862	66.408	0.0937244	13.468
NCU11933		hypothetical protein	_	_	no homolog	Nc4	19.9423	6.43618	23.4343	0.113425	10.7938
NCU06991		hypothetical protein	_	S	no homolog	Nc4	16.3787	4.29578	16.24	8.32174	0.776848
NCU09926		hypothetical protein	_	S	no homolog	Nc4	6.57946	1.42242	5.32509	0	1.22442
NCU08087	gh26-1	hypothetical protein	GH26	_	no homolog	Nc4	6.86906	1.4968	16.948	6.45242	1.438
NCU08755	gh3-3	beta-glucosidase 1	GH3	S	O4	Nc4	1292.04	70.2693	382.844	0.285704	44.0434
NCU08115	msh3	DNA mismatch repair protein Msh3	_	M	O4	Nc4	58.1326	7.19499	25.708	3.44242	6.15539
NCU11353		D-xylulose kinase	_	_	O4	Nc4	185.696	30.8399	200.343	8.69036	49.0693
NCU01059	gh47-3	glycosyl hydrolase family 47 protein	GH47	S	O5	Nc4	34.9069	6.93737	13.4766	2.81128	8.04336
NCU01353	gh16-1	mixed-linked glucanase	GH16	S	O8	Nc4	76.2695	18.439	55.2967	201.665	40.9147
NCU05350		hypothetical protein	_	S	P2	Nc4	47.1419	8.19134	39.0523	0.189044	5.76265
NCU01633	sut-5	hexose transporter HXT13	_	_	O1	Nc4	72.1131	16.1986	189.057	872.184	3.88918
NCU10107		ribose 5-phosphate isomerase	_	_	O5	Nc4	616.702	43.0702	374.319	0.0532452	124.628
NCU01866		lactonohydrolase	_	S	O8	Nc4	30.6241	8.56883	30.0611	0.0526168	5.03459
NCU00891		xylitol dehydrogenase	_	_	O4	Nc4	1329.48	62.6248	986.801	13.0677	135.411
NCU09705		GAL10	_	S	O4	Nc4	796.042	53.1702	476.844	6.3271	113.695
NCU06143	gh115-1	hypothetical protein	GH115	S	O1	Nc4	620.601	22.0186	466.05	1.51118	66.3617
NCU02343	gh51-1	alpha-L-arabinofuranosidase 2	GH51	S	O1	Nc4	1399.19	147.567	2150.24	4.16918	179.173
NCU10106		mitochondrial triosephosphate isomerase	_	M	O5	Nc4	52.1354	12.6085	37.4344	0.227521	14.0367
NCU01720		hypothetical protein	_	S	O8	Nc4	30.0421	8.12223	45.3752	129.115	6.79673
NCU00292	cea-3	cholinesterase	_	S	O4	Nc4	425.211	20.4173	524.732	0.771486	36.0022
NCU07055		monooxygenase	_	S	O1	Nc4	21.2981	4.48516	12.9025	0.0492028	2.53478
NCU08384	xr	xylose reductase	_	_	O4	Nc4	4847.86	19.0536	3069.38	11.352	35.9028
NCU08114		cellodextrin transporter cdt-2	_	_	O4	Nc4	8920.05	96.9025	4133.53	0.725057	516.85
NCU05068		hypothetical protein	_	_	O2	Nc4	383.273	9.87303	486.878	4.60222	4.71784
NCU04401		fructose-bisphosphate aldolase	_	_	O4	Nc4	532.251	12.3405	248.92	1.63873	44.0466
NCU01900	gh43-2	xylosidase/arabinosidase	GH43	_	O3	Nc4	1718.29	32.2621	923.249	4.31669	192.961
NCU05853		MFS sugar transporter	_	_	O6	Nc4	4156.98	328.512	3315.22	1.05618	772.134
NCU09923	gh3-7	beta-xylosidase	GH3	S	O2	Nc4	32.8096	2.14457	12.3723	0.0693473	3.06667
NCU09652	gh43-5	beta-xylosidase	GH43	_	O6	Nc4	412.202	55.7333	414.554	2.39748	94.101
NCU08752	cea-8	acetylcholinesterase	_	S	O1	Nc4	508.78	29.6937	149.264	1.5504	26.4204
NCU06138		glucose and xylose transporter	_	_	O4	Nc4	563.809	22.5454	587.59	0.650863	436.314
NCU06364		GDSL lipase/acylhydrolase	_	S	O6	Nc4	136.334	24.7133	69.0872	28.4091	27.4537
NCU10110		3-hydroxyisobutyrate dehydrogenase	_	S	O4	Nc4	148.611	10.3841	100.321	0.717983	17.6299
NCU05591	abc-5	ABC transporter CDR4	_	_	O1	Nc4	51.4266	14.9202	93.5839	9.38188	25.0791
NCU00729		hypothetical protein	_	S	O6	Nc4	396.596	113.349	554.212	261.995	144.181
NCU06490		hypothetical protein	_	_	O6	Nc4	251.514	59.9086	210.942	18.5236	29.1476
NCU01430		hypothetical protein	_	_	O6	Nc4	84.1336	20.3725	55.0086	2.97553	23.0712
NCU10687		hypothetical protein	_	S	O8	Nc4	34.8741	11.3503	44.1555	81.8025	10.6243
NCU06384		MFS sugar transporter	_	S	O3	Nc4	10.1013	3.09365	11.6548	0.039263	3.91375
NCU08383		hypothetical protein	_	M	Filtered (Low Expression)	Nc4	2.38619	0.282925	2.32585	0.0303808	0.428484
NCU08116		hypothetical protein	_	_	Filtered (Low Expression)	Nc4	2.0584	0.443928	1.59276	0.197586	0.632374

## Sheet: A.n. Avicel Regulon
An Locus	AN anoation	AN CAZy	TargetP	WT Cluster	clrB Cluster	A4 Avicel	A4 No Carbon	∆clrB Avicel
AN3860	Putative beta-1,4-endoglucanase	GH61	S	O2	An1	6230.51	17.4527	49.2197
AN5176	cbhA - Putative cellulose 1,4-beta-cellobiosidase with a predicted role in degradation of glucans	GH7	S	O2	An1	2872.94	6.47057	9.24473
AN7230	Putative cellobiose dehydrogenase	CDH	S	O2	An1	2456.27	5.2939	2.97803
AN2814	Has domain(s) with predicted substrate-specific transmembrane transporter activity, role in transmembrane transport and integral to membrane localization	_	_	O3	An1	1757.86	24.393	11.6023
AN1285	eglA - endo-β-1,4-glucanaseA - Endo-beta-1,4-glucanase A; cellulase involved in degradation of glucans; expression induced by carboxymethylcellulose and cellobiose	GH5-5	S	O2	An1	1599.68	6.12199	3.983
AN0567	Putative alcohol oxidase with a predicted role in glycerol metabolism	_	_	O9	An1	1172.68	314.212	409.11
AN1273	cbhD - Putative cellulose 1,4-beta-cellobiosidase with a predicted role in cellulose metabolism	GH6	_	O2	An1	908.584	7.70262	6.90972
AN3418	eglB - endo-β-1,4-glucanase - Protein with cellulase activity, involved in degradation of glucans	GH7	_	O2	An1	895.005	3.61833	2.26131
AN0233	Has domain(s) with predicted transmembrane transporter activity, role in transmembrane transport and integral to membrane localization	_	_	O6	An1	681.39	16.9337	87.6152
AN0741	pelA - pectatelyase - Pectate lyase involved in degradation of pectin; regulated by the carbon catabolite repression system	PL1	S	O2	An1	410.85	2.60203	1.98324
AN2632	axhB - Putative alpha-N-arabinofuranosidase with a predicted role in arabinose polymer metabolism	GH62	S	no homolog	An1	383.183	0.766809	1.82077
AN5309	Putative cutinase with a predicted role in the hydrolysis of cutin	CE5	S	O8	An1	361.118	75.8096	114.145
AN0494	cbhB - cellobiohydrolase - Protein with cellulose 1,4-beta-cellobiosidase activity, involved in degradation of glucans	GH7	S	O2	An1	335.23	13.0262	12.9231
AN2112	Ortholog(s) have cytosol, nucleus localization	_	S	O3	An1	322.523	70.8249	64.8095
AN3368	mndB - β-manosidase - Protein with beta-mannosidase activity, involved in degradation of mannans; transcriptionally induced by growth on xylose	GH2	_	O3	An1	318.707	18.4471	60.774
AN8599	Ortholog of A. fumigatus Af293 : Afu6g01790, N. fischeri NRRL 181 : NFIA_047950, A. clavatus NRRL 1 : ACLA_098930 and A. fumigatus A1163 : AFUB_096560	_	_	O6	An1	311.791	7.28057	43.798
AN10124	Beta-glycosidase; transcriptionally induced by growth on xylose	GH1	_	O2	An1	300.418	7.42593	6.10508
AN8514	tdiB - Asterriquinone prenyltransferase; member of the tdi gene cluster; required for terrequinone A production; catalyzes the reverse prenylation event during terrequinone A biosynthesis; lacks canonical prenyl diphosphate binding motif (D/N)DXXD	_	S	P6	An1	276.95	58.9675	50.2325
AN7598	Ortholog of A. fumigatus Af293 : Afu2g15420, N. fischeri NRRL 181 : NFIA_090660, Aspergillus flavus NRRL 3357 : AFL2T_03205, AFL2T_12541 and A. clavatus NRRL 1 : ACLA_074380	GH131	_	O2	An1	265.208	0.399946	0.137342
AN5282	cbhC - cellobiohydrolase - Protein with cellulose 1,4-beta-cellobiosidase activity, involved in degradation of glucans	GH6	S	O2	An1	234.682	0.549207	0.33926
AN10419	Putative beta-1,4-endoglucanase	GH61	S	O2	An1	216.42	0.444548	0.314077
AN0610	Ortholog(s) have cytosol, nucleus localization	_	_	O6	An1	196.853	28.8312	25.1185
AN0761	Has domain(s) with predicted O-methyltransferase activity	_	_	P6	An1	193.395	12.9307	6.47502
AN2187	0	_	S	no homolog	An1	180.214	32.4102	19.4226
AN9389	Has domain(s) with predicted role in cell wall macromolecule catabolic process	_	S	P6	An1	142.615	11.4193	13.2703
AN1577	Has domain(s) with predicted substrate-specific transmembrane transporter activity, role in transmembrane transport and integral to membrane localization	_	_	O2	An1	129.254	0.303464	0.239595
AN6106	plyF - Putative pectate lyase with a predicted role in pectin degradation	PL3	S	O4	An1	125.102	27.0491	23.0407
AN5320	Has domain(s) with predicted hydrolase activity, acting on ester bonds activity and role in lipid metabolic process	CEnc	S	O2	An1	124.647	1.28698	0.296821
AN11153	Ortholog(s) have endoplasmic reticulum localization	_	_	P6	An1	118.962	19.925	9.2249
AN1109	Has domain(s) with predicted substrate-specific transmembrane transporter activity, role in transmembrane transport and integral to membrane localization	_	S	P5	An1	116.52	26.8242	46.1465
AN7505	agdD - α-xylosidase - Protein with alpha-xylosidase activity, involved in degradation of xyloglucans	GH31	_	P5	An1	111.345	12.5189	21.7018
AN8513	tdiA - Putative single-module nonribosomal peptide synthetase (NRPS); member of the tdi (terrequinone A biosynthesis) gene cluster; transcriptionally regulated by LaeA	_	_	P5	An1	110.667	17.6261	16.956
AN9390	chiC - chitinase C - Putative endochitinase; glycoside hydrolase family 18 (GH18) protein with a predicted role in chitin hydrolysis	CBM18	S	P6	An1	106.075	13.3518	15.5583
AN3903	bglH - Putative beta-glucosidase with a predicted role in polysaccharide degradation	GH3	_	P3	An1	104.175	14.0475	13.0826
AN7401	xlnE - Putative endo-1,4-beta-xylanase with a predicted role in xylose polymer metabolism	GH10	S	O2	An1	101.505	0.248764	0.951937
AN3983	Ortholog of A. clavatus NRRL 1 : ACLA_062140 and Aspergillus aculeatus ATCC16872 : Aacu16872_043723	_	_	no homolog	An1	101.01	19.9303	4.2232
AN10893	Has domain(s) with predicted electron carrier activity, flavin adenine dinucleotide binding, iron ion binding, oxidoreductase activity, role in oxidation-reduction process and integral to membrane localization	_	_	P5	An1	100.91	18.3139	21.5578
AN2660	Ortholog of A. nidulans FGSC A4 : AN6764, AN7798, A. fumigatus Af293 : Afu8g01960 and A. niger CBS 513.88 : An11g05430, An01g12050, An11g03480, An01g01140	_	_	O10	An1	97.0082	10.0393	9.51654
AN7222	NACHT domain-containing protein; transcript is induced by nitrate	_	_	no homolog	An1	96.8471	11.0103	9.30238
AN8761	pgxA - exo-polygalacturonase - Protein with polygalacturonase activity, involved in degradation of pectin	GH28	S	P5	An1	96.6336	9.55214	13.0416
AN6428	Putative beta-1,4-endoglucanase	GH61	S	O2	An1	85.0362	1.80703	1.49753
AN2227	bglI - Putative beta-glucosidase with a predicted role in degradation of glucans	GH3	_	P3	An1	82.4835	2.86429	3.4197
AN0452	endo-β-1,4-glucanase - Protein with xyloglucan-specific endoglucanase activity, involved in degradation of xyloglucans; predicted role in cellulose metabolism	GH12	S	no homolog	An1	80.1871	15.7361	17.0244
AN7828	urhB - Putative unsaturated rhamnogalacturonan hydrolase	GH105	_	O10	An1	79.5873	3.1565	2.92085
AN7353	Putative galactose 1-dehydrogenase with a predicted role in galactonic acid and galactonate metabolism	_	_	O6	An1	78.2851	17.8509	13.6235
AN2569	pelB - pectinlyase - Protein with pectin lyase activity, involved in degradation of pectin	PL1	S	no homolog	An1	66.651	1.57479	0.819154
AN6035	Has domain(s) with predicted catalytic activity and role in cellular amino acid catabolic process	_	_	O6	An1	63.1096	9.99803	11.9315
AN7646	plyA - pectatelyase - Protein with pectate lyase activity, involved in degradation of pectin	PL1	S	P3	An1	61.2781	14.0887	21.0841
AN0756	lacA - Putative beta-galactosidase with a predicted role in lactose metabolism	GH35	S	P5	An1	58.1177	3.03042	2.75063
AN8516	tdiD - Putative aminotransferase; member of the tdi (terrequinone A biosynthesis) gene cluster; transcriptionally regulated by LaeA	_	_	P5	An1	56.0373	9.72848	9.14668
AN2217	bxlC - Putative beta-1,4-xylosidase with a predicted role in polysaccharide degradation	GH3	S	P3	An1	55.3367	10.9586	20.3923
AN9361	Ortholog of A. fumigatus Af293 : Afu5g14420, A. niger CBS 513.88 : An05g01800, A. oryzae RIB40 : AO090103000493, A. niger ATCC 1015 : 43911-mRNA and Aspergillus carbonarius ITEM 5010 : Acar5010_033359	_	_	no homolog	An1	54.5288	14.6299	19.3547
AN8891	pgxB - Putative exopolygalacturonase	GH28	S	O7	An1	50.9152	7.93836	7.71801
AN8579	Has domain(s) with predicted oxidoreductase activity and role in oxidation-reduction process	_	_	P6	An1	48.7801	0.617923	0.230151
AN2528	rhamnogalacturon acetylesterase - Protein with rhamnogalacturonan acetylesterase activity, involved in degradation of pectin	CE12	S	O8	An1	46.8404	12.6068	13.5641
AN3992	Ortholog of A. nidulans FGSC A4 : AN8424, A. fumigatus Af293 : Afu7g05085, A. oryzae RIB40 : AO090005000321, N. fischeri NRRL 181 : NFIA_026200 and Aspergillus flavus NRRL 3357 : AFL2T_00322, AFL2T_06467	_	_	P5	An1	45.7886	12.7381	11.6203
AN8404	Ortholog(s) have peptidase inhibitor activity, phospholipid binding activity, role in regulation of Ras protein signal transduction, regulation of proteolysis and fungal-type vacuole lumen, fungal-type vacuole membrane localization	_	S	O10	An1	45.0397	3.39421	6.03412
AN8241	chiA - chitinase A - Endochitinase with a predicted role in chitin hydrolysis; glycosylphosphatidylinositol (GPI) anchored protein; modi&#64257;ed by O-linked glycosylation; localized to germination sites, hyphal branch points and regions of polarized growth	GH18	S	O6	An1	44.1757	4.14978	6.4752
AN2195	Has domain(s) with predicted zinc ion binding activity	_	_	P6	An1	36.6706	1.87841	2.41124
AN2194	Has domain(s) with predicted serine-type endopeptidase activity and role in proteolysis	_	_	P6	An1	36.5623	8.39612	7.06613
AN5290	Predicted glycosylphosphatidylinositol (GPI)-anchored protein	_	S	no homolog	An1	35.7685	7.45541	7.42343
AN5727	galA - endo-β-1,4-galactanase - Protein with endo-beta-1,4-galactanase activity, involved in degradation of pectin	GH53	S	O3	An1	34.7546	5.85329	4.04241
AN3297	manB - endo-β-1,4-mannanase - Protein with endo-beta-(1,4)-mannanase activity, involved in degradation of mannans	GH5-7	S	P2	An1	33.7542	0.491609	0.424112
AN3358	endo-β-1,4-mannanase - Protein with endo-beta-(1,4)-mannanase activity, involved in degradation of mannans	GH5-7	S	P2	An1	31.5257	1.07828	0.965922
AN9276	manF - Putative beta-1,4-endomannanase	GH5-7	S	P2	An1	31.4176	0.316009	0.430201
AN6926	Has domain(s) with predicted substrate-specific transmembrane transporter activity, role in transmembrane transport and integral to membrane localization	_	_	P5	An1	29.8898	6.84192	6.70016
AN7046	lipA - Putative triacylglycerol lipase with a predicted role in glycerolipid metabolism; mutation confers resistance to undecanoic acid, a fungitoxic medium-chain fatty acid	_	S	P5	An1	29.8242	6.16118	7.96353
AN4860	pmeB - Putative pectin methyl esterase	CE8	S	P2	An1	28.4074	5.70738	4.64252
AN9035	aglG - Putative alpha-galactosidase with a predicted role in galactose and galactitol metabolism and in degradation of mannans	GH36	_	no homolog	An1	26.3196	0.789938	0.306901
AN6419	Ortholog of A. nidulans FGSC A4 : AN6946, AN5312, AN5664, AN8984, AN9387, AN1317, A. fumigatus Af293 : Afu5g13725 and A. niger CBS 513.88 : An01g00890, An11g03960, An03g05810, An03g00290, An01g09240, An14g05850	_	_	P3	An1	26.0216	2.00373	1.74558
AN3211	Ortholog of A. fumigatus Af293 : Afu5g00600, A. niger CBS 513.88 : An14g02660, A. oryzae RIB40 : AO090009000028, A. niger ATCC 1015 : 41679-mRNA and Aspergillus terreus NIH2624 : ATET_07921	_	_	P5	An1	24.9866	3.09474	1.85997
AN2377	Has domain(s) with predicted zinc ion binding activity and intracellular localization	_	M	O10	An1	21.8789	2.61564	4.31304
AN6427	manC - endo-β-1,4-mannanase - Protein with endo-beta-(1,4)-mannanase activity, involved in degradation of mannans	GH5-7	S	O2	An1	21.4413	0.344458	0.456568
AN3298	Has domain(s) with predicted protein disulfide oxidoreductase activity and outer membrane-bounded periplasmic space localization	_	_	O6	An1	20.6115	5.38939	6.72168
AN3199	lacpA - MFS sugar transporter; induced by lactose and galactose	_	_	P5	An1	19.8045	5.3533	4.53788
AN7393	Ortholog of Aspergillus terreus NIH2624 : ATET_09116	_	_	no homolog	An1	19.6969	2.46777	1.45628
AN3201	lacD - Putative beta-galactosidase with a predicted role in lactose metabolism	GH2	_	O7	An1	19.0843	3.9576	3.05763
AN10384	Possible C6 transcription factor; ortholog of A. fumigatus Afu2g07480 and Afu5g14530	_	_	O6	An1	17.9179	4.58442	3.60037
AN10862	Has domain(s) with predicted role in transmembrane transport and integral to membrane localization	_	_	O6	An1	16.2327	4.01805	4.34709
AN3212	Has domain(s) with predicted hydrolase activity	_	S	no homolog	An1	15.9537	4.45355	4.05719
AN11077	Has domain(s) with predicted acetyltransferase activity	_	_	O7	An1	14.9225	1.8828	3.62335
AN8927	Ortholog of A. fumigatus Af293 : Afu5g01120, A. oryzae RIB40 : AO090003001298, N. fischeri NRRL 181 : NFIA_041050, Aspergillus flavus NRRL 3357 : AFL2T_01773 and Aspergillus terreus NIH2624 : ATET_02280	_	_	no homolog	An1	12.8252	0.779608	0.959114
AN8953	agdB - α-glucosidase - Putative alpha-glucosidase with a predicted role in maltose metabolism; transcriptionally induced by isomaltose; induced by rapamycin-induced autophagy	GH31	S	P1	An1	12.324	2.50274	2.57634
AN2376	Ortholog of N. fischeri NRRL 181 : NFIA_063640 and Aspergillus terreus NIH2624 : ATET_07842	_	_	O10	An1	11.848	1.62985	3.19051
AN3321	Has domain(s) with predicted aspartic-type endopeptidase activity and role in proteolysis	_	S	P5	An1	10.5934	2.06121	2.15795
AN3877	Ortholog of A. fumigatus Af293 : Afu8g01510, A. niger CBS 513.88 : An09g00650, A. oryzae RIB40 : AO090020000665, A. niger ATCC 1015 : 203168-mRNA and Aspergillus terreus NIH2624 : ATET_03801	_	_	no homolog	An1	10.5333	0.262235	0.1577
AN4643	CYP675A1 - Putative cytochrome P450	_	S	P1	An1	10.4247	0.395042	1.61971
AN10447	Has domain(s) with predicted transferase activity, transferring acyl groups activity	_	_	P1	An1	9.16739	0.162721	0.354197
AN1542	xgcA - oligoxyloglucanreducingend-specificxyloglucanobiohydrolase - Protein with oligoxyloglucan reducing end-specific cellobiohydrolase activity, involved in degradation of xyloglucans	GH74	S	O1	An1	9.03622	2.22497	2.18392
AN7413	manE - Putative endo-beta-(1,4)-mannanase with predicted role in degradation of mannans	GH26	S	no homolog	An1	8.99799	1.7926	0.808978
AN2652	Ortholog of A. nidulans FGSC A4 : AN1028, AN9293, A. fumigatus Af293 : Afu3g02700, Afu8g00950 and A. niger CBS 513.88 : An08g10210, An11g09150, An17g00800, An14g03440, An17g00650	_	_	P6	An1	8.30802	2.22745	2.67724
AN7067	Has domain(s) with predicted substrate-specific transmembrane transporter activity, role in transmembrane transport and integral to membrane localization	_	_	O10	An1	8.17689	1.44253	2.12726
AN2813	Has domain(s) with predicted nucleotide binding, oxidoreductase activity and role in oxidation-reduction process	_	_	O10	An1	7.756	1.94062	1.66678
AN2804	Putative beta-galactosidase; transcript repressed by nitrate	GH35	_	no homolog	An1	7.6025	0.11644	0.0602487
AN3609	CYP681A1 - Putative cytochrome P450	_	S	P6	An1	7.42772	1.14505	0.896938
AN0785	sodM - Putative manganese superoxide dismutase	_	_	O7	An1	6.76084	1.68509	1.18064
AN6748	plyG - Putative pectate lyase with a predicted role in pectin degradation	PL3	S	P2	An1	6.68406	1.28055	1.16503
AN7932	CYP682A1 - Putative cytochrome P450	_	S	P6	An1	6.62675	1.45445	1.82049
AN7113	Has domain(s) with predicted catalytic activity, pyridoxal phosphate binding activity and role in metabolic process	_	_	O10	An1	5.83339	1.44112	1.56865
AN10430	Putative polyketide synthase (PKS)	_	_	P1	An1	5.59365	0.0427023	0.0281826
AN12193	Has domain(s) with predicted hydrolase activity and role in metabolic process	_	_	no homolog	An1	4.5349	0.340927	0.160374
AN1591	Has domain(s) with predicted ATP binding, nucleoside-triphosphatase activity	_	_	O1	An1	4.3397	0.83412	0.446089
AN8550	Ortholog of A. fumigatus Af293 : Afu2g17920, A. niger CBS 513.88 : An02g13300, A. niger ATCC 1015 : 173481-mRNA, N. fischeri NRRL 181 : NFIA_093360 and Aspergillus terreus NIH2624 : ATET_09035	_	_	Filtered (Low Expression)	An1	3.89827	0.691561	1.22826
AN8360	Has domain(s) with predicted oxidoreductase activity and role in oxidation-reduction process	_	_	Filtered (Low Expression)	An1	3.51551	0.202628	0.307208
AN6468	Has domain(s) with predicted metal ion transmembrane transporter activity, role in metal ion transport, transmembrane transport and membrane localization	_	_	Filtered (Low Expression)	An1	3.3544	0.614747	0.863177
AN2727	CYP665A1 - Putative cytochrome P450	_	S	Filtered (Low Expression)	An1	3.19022	0.221996	0.085336
AN11030	Putative NADP-coupled glycerol dehydrogenase; transcript is induced by nitrate	_	_	Filtered (Low Expression)	An1	3.18947	0.7302	0.66652
AN3611	Protein of unknown function; transcript is induced by nitrate; predicted NirA binding site	_	_	Filtered (Low Expression)	An1	3.13247	0.0329884	0.00660793
AN3615	Has domain(s) with predicted ATP binding, nucleoside-triphosphatase activity	_	_	Filtered (Low Expression)	An1	3.04943	0.390307	0.351291
AN1590	Ortholog of A. niger CBS 513.88 : An07g04490, A. niger ATCC 1015 : 131149-mRNA, N. fischeri NRRL 181 : NFIA_047490 and Aspergillus carbonarius ITEM 5010 : Acar5010_148585	_	_	Filtered (Low Expression)	An1	2.68469	0.658581	0.235868
AN0020	Ortholog of A. fumigatus Af293 : Afu2g00190, A. niger CBS 513.88 : An15g07480, A. niger ATCC 1015 : 40853-mRNA, A. fumigatus A1163 : AFUB_017270 and Aspergillus carbonarius ITEM 5010 : Acar5010_132633	_	_	Filtered (Low Expression)	An1	2.45157	0.464866	0.189113
AN12293	Has domain(s) with predicted DNA binding, zinc ion binding activity, role in transcription, DNA-dependent and nucleus localization	_	M	Filtered (Low Expression)	An1	2.4336	0.378465	0.53426
AN8526	Has domain(s) with predicted transferase activity, transferring acyl groups other than amino-acyl groups activity	_	_	Filtered (Low Expression)	An1	2.36752	0.131314	0.455272
AN3394	CYP620D1 - Putative cytochrome P450; putative O-methylsterigmatocystin oxidoreductase with a predicted role in sterigmatocystin/aflatoxin biosynthesis	_	S	Filtered (Low Expression)	An1	2.16973	0.151323	0.198576
AN6952	Has domain(s) with predicted O-methyltransferase activity	_	_	Filtered (Low Expression)	An1	2.14132	0.118307	0.183726
AN6450	Ortholog(s) have tetrahydroxynaphthalene reductase activity, role in melanin biosynthetic process and intracellular localization	_	M	Filtered (Low Expression)	An1	2.09317	0.538914	0.503329
AN5073	Ortholog of N. fischeri NRRL 181 : NFIA_032530 and Aspergillus flavus NRRL 3357 : AFL2T_04930	_	_	Filtered (Low Expression)	An1	2.00732	0.399888	0.443161
AN2726	Ortholog of A. nidulans FGSC A4 : AN2386, AN1738, A. fumigatus Af293 : Afu7g05120, A. niger CBS 513.88 : An02g00750, An01g07700, An11g00060 and A. oryzae RIB40 : AO090010000549	_	_	Filtered (Low Expression)	An1	1.93605	0.242328	0.0717975
AN5273	hlyA - Bifunctional enzyme with 3-methylglutaconyl-CoA hydratase and 3 hydroxy-3-methylglutaryl-CoA lyase activity; involved in conversion of leucine to acetyl-CoA and acetoacetate	_	_	Filtered (Low Expression)	An1	1.92537	0.514511	0.526083
AN6454	Has domain(s) with predicted transmembrane transporter activity, role in transmembrane transport and integral to membrane localization	_	_	Filtered (Low Expression)	An1	1.52925	0.0997923	0.120841
AN5463	Has domain(s) with predicted carbohydrate binding, catalytic activity, role in carbohydrate metabolic process and viral capsid localization	CBM20	S	O1	An1	1.52637	0.181896	0.0816225
AN8527	Ortholog of A. nidulans FGSC A4 : AN6760, A. fumigatus Af293 : Afu5g14240, A. niger CBS 513.88 : An07g09050, A. niger ATCC 1015 : 143268-mRNA and Aspergillus terreus NIH2624 : ATET_07088	_	_	Filtered (Low Expression)	An1	1.51054	0.215364	0.120473
AN11210	Protein of unknown function; transcript repressed by nitrate	_	_	Filtered (Low Expression)	An1	1.47139	0.266663	0.326677
AN5314	Has domain(s) with predicted catalytic activity, pyridoxal phosphate binding activity and role in metabolic process	_	_	Filtered (Low Expression)	An1	1.32552	0.246623	0.261866
AN8334	Has domain(s) with predicted metal ion transmembrane transporter activity, role in metal ion transport, transmembrane transport and membrane localization	_	_	Filtered (Low Expression)	An1	1.30238	0.335507	0.267498
AN2350	sarA - L-amino acid oxidase enzyme with broad substrate specificity	_	S	Filtered (Low Expression)	An1	1.25181	0.0421131	0.0272455
AN5319	0	_	_	Filtered (Low Expression)	An1	1.14929	0.205822	0.10425
AN3395	0	_	_	Filtered (Low Expression)	An1	1.14376	0.166238	0.173106
AN8480	Putative glucan 1,3-beta-glucosidase with a predicted role in glucan metabolism	GH55	S	Filtered (Low Expression)	An1	1.05556	0.263067	0.288978
AN8999	Putative chitinase; glycoside hydrolase family 18 (GH18) protein with a predicted role in chitin hydrolysis	_	S	Filtered (Low Expression)	An1	1.03199	0.2923	0.364886
AN5418	Ortholog of A. niger CBS 513.88 : An15g02840, A. oryzae RIB40 : AO090701000665, Aspergillus flavus NRRL 3357 : AFL2T_06259, A. clavatus NRRL 1 : ACLA_010790 and Aspergillus terreus NIH2624 : ATET_08374	_	_	Filtered (Low Expression)	An1	0.862105	0.0175591	0.0103248
AN0587	Putative Hsp70 family chaperone; transcript is induced by nitrate	_	_	Filtered (Low Expression)	An1	0.814386	0.223198	0.329502
AN7112	Has domain(s) with predicted role in transmembrane transport and integral to membrane localization	_	_	Filtered (Low Expression)	An1	0.76283	0.110589	0.0901642
AN11078	Putative unsaturated glucuronyl hydrolase	_	_	Filtered (Low Expression)	An1	0.625006	0.135303	0.10451
AN8152	Has domain(s) with predicted UDP-N-acetylmuramate dehydrogenase activity, flavin adenine dinucleotide binding activity and role in oxidation-reduction process	_	S	Filtered (Low Expression)	An1	0.525837	0.104284	0.0983358
AN2633	Has domain(s) with predicted hydrolase activity, hydrolyzing O-glycosyl compounds activity and role in carbohydrate metabolic process	_	M	Filtered (Low Expression)	An1	0.488475	0.0187289	0
AN3612	Putative polketide synthase	_	_	Filtered (Low Expression)	An1	0.466425	0.0351917	0.0279131
AN11947	Has domain(s) with predicted O-methyltransferase activity	_	S	Filtered (Low Expression)	An1	0.456434	0.120457	0.123308
AN9056	0	_	_	Filtered (Low Expression)	An1	0.259686	0.0476582	0.0447299
AN10656	Has domain(s) with predicted ATP binding, biotin carboxylase activity, metal ion binding activity and role in metabolic process	_	_	Filtered (Low Expression)	An1	0.15068	0.0144418	0.0315834
AN8300	0	_	_	Filtered (Low Expression)	An1	0.130681	0.0326656	0.0328743
AN7806	stcU - Putative versicolorin reductase with a predicted role in sterigmatocystin/aflatoxin biosynthesis; member of the sterigmatocystin biosynthesis gene cluster	_	_	O10	An2	738.018	10.6013	200.44
AN7821	stcE - Putative norsolorinic acid reductase with a predicted role in sterigmatocystin/aflatoxin biosynthesis; member of the sterigmatocystin biosynthesis gene cluster	_	_	P6	An2	650.103	22.1358	273.717
AN11021	Ortholog of A. oryzae RIB40 : AO090001000219, N. fischeri NRRL 181 : NFIA_012970, Aspergillus flavus NRRL 3357 : AFL2T_07452 and A. clavatus NRRL 1 : ACLA_022880	_	_	no homolog	An2	584.96	27.6483	214.161
AN12090	Has domain(s) with predicted O-methyltransferase activity	_	_	no homolog	An2	539.039	13.884	135.869
AN7805	stcV - Putative norsolorinic acid reductase with a predicted role in sterigmatocystin/aflatoxin biosynthesis; member of the sterigmatocystin biosynthesis gene cluster	_	M	P5	An2	466.766	9.47036	102.831
AN7812	stcN - Putative versicolorin B synthase with a predicted role in sterigmatocystin/aflatoxin biosynthesis; member of the sterigmatocystin biosynthesis gene cluster	_	S	O10	An2	444.267	6.19568	116.529
AN7810	stcQ - Putative aflatoxin biosynthesis protein with a role in aflatoxin/sterigmatocystin biosynthesis; member of the sterigmatocystin biosynthesis gene cluster	_	_	no homolog	An2	442.412	24.1693	107.542
AN11017	Ortholog of A. fumigatus Af293 : Afu4g14480, A. oryzae RIB40 : AO090026000010, N. fischeri NRRL 181 : NFIA_101900 and A. fumigatus A1163 : AFUB_071720	_	_	O10	An2	439.14	7.32686	118.548
AN7809	Ortholog of Aspergillus terreus NIH2624 : ATET_01291	_	_	P5	An2	411.399	7.26856	92.1644
AN7825	stcA - Putative polyketide synthase with a predicted role in sterigmatocystin/aflatoxin biosynthesis; member of the sterigmatocystin biosynthesis gene cluster	_	_	P6	An2	387.624	3.53063	85.802
AN7804	stcW - Putative FAD-containing monooxygenase with a predicted role in sterigmatocystin/aflatoxin biosynthesis; member of the sterigmatocystin biosynthesis gene cluster; expression upregulated after exposure to farnesol	_	_	P6	An2	321.988	5.06905	80.9372
AN12089	Ortholog of A. niger CBS 513.88 : An11g02070, A. oryzae RIB40 : AO090124000044, A. niger ATCC 1015 : 38840-mRNA, 42282-mRNA and Aspergillus carbonarius ITEM 5010 : Acar5010_210767	_	_	no homolog	An2	290.936	5.76909	60.0764
AN7816	stcI - Putative sterigmatocystin biosynthesis lipase/esterase with a predicted role in sterigmatocystin/aflatoxin biosynthesis; member of the sterigmatocystin biosynthesis gene cluster	_	_	P6	An2	284.044	12.8218	89.744
AN7817	Putative protein with a predicted role in sterigmatocystin/aflatoxin biosynthesis	_	_	P5	An2	269.636	17.0429	103.581
AN11013	stcL - Putative p450 monooxygenase required for desaturation of bisfuran in the sterigmatocystin biosynthesis pathway; member of the sterigmatocystin biosynthesis gene cluster	_	S	P6	An2	263.344	3.4057	63.1095
AN7824	stcB - Putative sterigmatocystin biosynthesis P450 monooxygenase with a predicted role in sterigmatocystin/aflatoxin biosynthesis; member of the sterigmatocystin biosynthesis gene cluster	_	S	P6	An2	257.364	5.68144	68.0097
AN7807	stcT - Putative translation elongation factor 1 gamma; member of the sterigmatocystin biosynthesis gene cluster	_	M	P5	An2	179.537	4.59679	49.2908
AN7818	stcF - Putative sterigmatocystin biosynthesis P450 monooxygenase with a predicted role in sterigmatocystin/aflatoxin biosynthesis	_	S	O10	An2	121.63	19.8621	59.7121
AN7808	stcS - Putative sterigmatocystin biosynthesis P450 monooxygenase of the CYP59 family; predicted role in sterigmatocystin/aflatoxin biosynthesis; member of the sterigmatocystin biosynthesis gene cluster	_	_	P5	An2	116.421	9.54256	28.9345
AN7815	stcJ - Putative polyketide synthase/fatty acid synthase alpha; putative role in aflatoxin biosynthesis; required for sterigmatocystin biosynthesis; member of the sterigmatocystin biosynthesis gene cluster	_	_	P6	An2	113.075	12.9691	31.9448
AN2622	ipnA - Isopenicillin-N synthase with a role in penicillin biosynthesis; expression is negatively regulated by glucose and acidic pH	_	_	P6	An2	103.631	9.94007	68.7712
AN2829	gmdC - Putative amidase with a predicted role in aromatic amino acid biosynthesis	_	_	P6	An2	87.5522	13.2673	20.2166
AN6795	Ortholog of A. fumigatus Af293 : Afu4g00870, A. niger CBS 513.88 : An08g09420, A. oryzae RIB40 : AO090011000195, A. niger ATCC 1015 : 176050-mRNA and Aspergillus carbonarius ITEM 5010 : Acar5010_128117	_	_	no homolog	An2	86.3154	23.2344	43.2338
AN7811	stcO - Putative sterigmatocystin biosynthesis protein with a predicted role in sterigmatocystin/aflatoxin biosynthesis; member of the sterigmatocystin biosynthesis gene cluster; transcript repressed by nitrate	_	M	no homolog	An2	80.6907	1.167	14.8151
AN7814	stcK - Putative polyketide synthase/fatty acid synthase beta; required for sterigmatocystin biosynthesis; member of the sterigmatocystin biosynthesis gene cluster	_	_	P6	An2	66.9979	10.3692	22.6962
AN7332	Has domain(s) with predicted DNA binding, sequence-specific DNA binding transcription factor activity, zinc ion binding activity, role in regulation of transcription, DNA-dependent, transcription, DNA-dependent and nucleus localization	_	_	O6	An2	13.7886	3.54825	6.3776
AN7215	0	_	M	no homolog	An2	12.9362	2.2577	3.45692
AN3551	0	_	_	O6	An2	5.68159	1.29854	1.87243
AN7933	Has domain(s) with predicted methyltransferase activity and role in metabolic process	_	_	Filtered (Low Expression)	An2	3.3351	0.62792	0.923511
AN6404	Has domain(s) with predicted zinc ion binding activity	_	_	Filtered (Low Expression)	An2	3.11843	0.807491	2.27618
AN2621	acvA - Delta-(L-alpha-aminoadipyl)-L-cysteinyl-D-valine synthetase, the first enzyme of the penicillin biosynthesis pathway	_	_	Filtered (Low Expression)	An2	1.93542	0.141266	1.49354
AN7774	Ortholog of A. nidulans FGSC A4 : AN6413, AN8328, AN3241, AN1930, AN1540, AN9266, AN10886, AN7232, AN7406, AN12202	_	_	Filtered (Low Expression)	An2	1.88125	0.326421	1.16356
AN12331	Putative polyketide synthase (PKS)-like enzyme	_	_	Filtered (Low Expression)	An2	1.23084	0.262401	0.358824
AN2840	mctA - Putative monocarboxylate transporter, involved in multidrug resistance	_	M	Filtered (Low Expression)	An2	1.08615	0.139237	0.245975
AN10038	mdpJ - Putative glutathione S transferase; member of the monodictyphenone secondary metabolite biosynthesis gene cluster; required for monodictyphenone biosynthesis	_	M	Filtered (Low Expression)	An2	0.71865	0.0282328	0.204287
AN7392	Ortholog(s) have choline transmembrane transporter activity, ethanolamine transmembrane transporter activity and role in choline transport, ethanolamine transport, glycine betaine transport	_	_	Filtered (Low Expression)	An2	0.550718	0.082531	0.181002
AN3339	Has domain(s) with predicted nucleotide binding, oxidoreductase activity, transferase activity, transferring acyl groups other than amino-acyl groups, zinc ion binding activity and role in oxidation-reduction process	_	_	Filtered (Low Expression)	An2	0.370802	0.0611251	0.229535
AN8511	Putative branched chain amino acid aminotransferase with a predicted role in branched chain amino acid biosynthesis	_	_	Filtered (Low Expression)	An2	0.354811	0.00598647	0.124099
AN0542	Has domain(s) with predicted role in cell wall macromolecule catabolic process	_	_	Filtered (Low Expression)	An2	0.1916	0.0300939	0.192421
AN1034	afoE - Putative polyketide synthase; required for asperfuranone biosynthesis; transcriptionally induced by scrP overexpression	_	M	Filtered (Low Expression)	An2	0.0859887	0.00548434	0.0144593
AN2530	hsp30 - Heat shock protein 30; expression and protein levels upregulated after exposure to farnesol	_	_	O9	An3	1622.45	170.365	1132.23
AN2099	Putative alternative oxidase	_	M	O9	An3	996.251	57.9842	344.952
AN5781	Putative 30 kilodalton heat shock protein; transcript levels increase during the unfolded-protein response (UPR); palA-dependent expression independent of pH	_	_	P6	An3	748.613	98.5916	475.026
AN0858	hsp104 - Putative chaperone	_	_	O6	An3	636.001	47.6697	322.203
AN1066	Ortholog(s) have role in mitochondrial respiratory chain complex IV assembly and integral to mitochondrial inner membrane, mitochondrial respiratory chain complex IV, mitochondrial respiratory chain supercomplex localization	_	_	O9	An3	613.282	68.4766	241.521
AN6249	rcnA - Putative calcineurin binding protein, calcipressin	_	M	O6	An3	484.126	94.3017	311.653
AN3555	Small heat-shock protein; Hsp30p ortholog/paralog; expression upregulated after exposure to farnesol; palA-dependent expression independent of pH	_	_	O9	An3	415.423	55.795	377.344
AN7170	Protein of unknown function; transcript upregulated in response to camptothecin	_	_	P5	An3	349.306	29.8396	216.165
AN6168	maeA - Putative malate dehydrogenase with a predicted role in oxidation of malate to pyruvate	_	M	O9	An3	327.831	75.0807	194.643
AN0709	Putative zinc-finger protein; expression upregulated after exposure to farnesol	_	_	O6	An3	312.631	23.2407	148.582
AN9304	Glutathione S-transferase; upregulated in A. oryzae and A. nidulans under hypoxic growth conditions	_	_	O8	An3	262.354	65.0409	181.576
AN10285	Ortholog of A. fumigatus Af293 : Afu5g10660, A. niger CBS 513.88 : An14g04040, A. oryzae RIB40 : AO090010000472, A. niger ATCC 1015 : 201613-mRNA and Aspergillus terreus NIH2624 : ATET_07619	_	_	O9	An3	254.141	55.3288	140.074
AN2954	Ortholog of A. fumigatus Af293 : Afu3g07870, A. niger CBS 513.88 : An02g11390, A. oryzae RIB40 : AO090005001484, A. niger ATCC 1015 : 197780-mRNA and Aspergillus terreus NIH2624 : ATET_01675	_	_	O7	An3	169.836	27.2485	78.0652
AN0732	Putative transporter of the major facilitator superfamily (MFS); expression upregulated after exposure to farnesol	_	_	O9	An3	135.246	20.1541	57.0932
AN1163	Putative chaperone; ortholog of S. cerevisiae Hsp78p; expression upregulated after exposure to farnesol	_	_	O9	An3	123.911	21.0681	87.3698
AN10641	Has domain(s) with predicted protein disulfide oxidoreductase activity and outer membrane-bounded periplasmic space localization	_	_	O6	An3	120.359	32.441	46.3931
AN1094	ndiF - Putative mitochondrial NADH dehydrogenase (ubiquinone) with a predicted role in energy metabolism	_	M	O8	An3	109.586	23.412	56.1659
AN6423	Ortholog of A. fumigatus Af293 : Afu3g00960, A. niger CBS 513.88 : An16g08680, A. oryzae RIB40 : AO090009000250, A. niger ATCC 1015 : 194055-mRNA and Aspergillus carbonarius ITEM 5010 : Acar5010_206481	_	_	O10	An3	104.249	17.7574	56.0996
AN6422	Has domain(s) with predicted hydrolase activity, acting on ester bonds activity and role in lipid metabolic process	CE16	S	O2	An3	103.257	1.23767	4.19802
AN8102	pepAc - Putative pepsin-like aspartic protease; predicted glycosyl phosphatidylinositol (GPI)-anchor	_	M	O10	An3	102.523	23.1188	61.0294
AN11882	Ortholog of A. fumigatus Af293 : Afu4g09340, A. oryzae RIB40 : AO090023000596, N. fischeri NRRL 181 : NFIA_106670, Aspergillus flavus NRRL 3357 : AFL2T_04429 and A. clavatus NRRL 1 : ACLA_048700	_	_	no homolog	An3	100.861	18.3485	101.963
AN2286	alcC - Alcohol dehydrogenase III with a predicted role in two-carbon compound metabolism; required for long-term survival under anaerobic conditions; regulated at both the transcriptional and translational levels	_	_	O7	An3	90.3921	23.3723	40.6922
AN2623	aatA - Isopenicillin-N N-acyltransferase; null produces reduced levels of penicillin; partially redundant with aatB	_	_	no homolog	An3	71.4729	10.1753	40.6204
AN2746	Has domain(s) with predicted role in transmembrane transport and integral to membrane localization	_	_	P6	An3	69.9993	15.0204	41.279
AN3433	Has domain(s) with predicted sequence-specific DNA binding transcription factor activity, zinc ion binding activity, role in regulation of transcription, DNA-dependent and nucleus localization	_	_	O10	An3	61.819	8.08879	29.3856
AN7169	fhbA - NirA-dependent flavohemoprotein; required for nitrate and nitrite reductase enzyme activity, regulates sexual development; menadione stress-induced protein; induced by nitrate; palA-dependent, pH-independent expression	_	_	O7	An3	48.1306	9.03268	33.8914
AN4051	Has domain(s) with predicted heme binding, oxygen binding activity and role in oxygen transport	_	_	O2	An3	46.7412	6.06147	17.923
AN7138	Has domain(s) with predicted role in transmembrane transport and integral to membrane localization	_	_	O6	An3	46.588	12.5468	18.4835
AN11120	Ortholog(s) have endoplasmic reticulum localization	_	_	P6	An3	40.9936	4.7305	13.7153
AN8095	Has domain(s) with predicted role in transmembrane transport and integral to membrane localization	_	_	O10	An3	35.3512	2.27929	42.5002
AN2951	Putative UDP-glucose 4-epimerase with a predicted role in galactose and galactitol metabolism	_	_	O7	An3	32.2043	7.02307	16.7117
AN7295	Putative transmembrane transporter; upregulated in A. oryzae and A. nidulans under hypoxic growth conditions	_	_	P3	An3	29.5397	3.64625	8.75131
AN2955	Has domain(s) with predicted role in biosynthetic process	GT4	_	O7	An3	29.498	5.9676	14.1438
AN2794	Has domain(s) with predicted substrate-specific transmembrane transporter activity, role in transmembrane transport and integral to membrane localization	_	S	P6	An3	26.7981	4.74022	19.5216
AN10177	0	_	_	no homolog	An3	21.8908	5.31935	42.7294
AN8958	Ortholog of A. niger CBS 513.88 : An12g09520, A. niger ATCC 1015 : 136823-mRNA, N. fischeri NRRL 181 : NFIA_093480, A. clavatus NRRL 1 : ACLA_030210 and Aspergillus carbonarius ITEM 5010 : Acar5010_209328	_	_	no homolog	An3	20.5871	2.34625	12.3777
AN5228	Putative NADH:flavin oxidoreductase/NADH oxidase; intracellular, menadione stress-induced protein	_	_	P1	An3	15.9819	1.38735	5.80404
AN0330	NADH:flavin oxidoreductase; upregulated in A. oryzae and A. nidulans under hypoxic growth conditions	_	_	O6	An3	13.0413	3.43818	13.3613
AN8995	Has domain(s) with predicted role in transmembrane transport and integral to membrane localization	_	_	P6	An3	12.629	2.25545	4.1794
AN7463	meaA - Major ammonium transporter of A. nidulans; transcript upregulated by nitrate limitation	_	_	O7	An3	11.8073	2.79286	5.82739
AN1608	Ortholog of A. fumigatus Af293 : Afu4g09250, A. niger CBS 513.88 : An04g04280, A. oryzae RIB40 : AO090023000611, A. niger ATCC 1015 : 213011-mRNA and Aspergillus carbonarius ITEM 5010 : Acar5010_132587	_	_	no homolog	An3	10.8211	2.27812	6.59538
AN0546	0	_	_	no homolog	An3	9.43116	1.01997	2.54253
AN6831	Has domain(s) with predicted substrate-specific transmembrane transporter activity, role in transmembrane transport and integral to membrane localization	_	_	P1	An3	8.13334	1.25767	2.51144
AN3307	agsB - Putative catalytic subunit of the alpha-1,3 glucan synthase complex	GH13,GT5	S	O2	An3	7.97858	1.65917	3.02467
AN11745	0	_	_	no homolog	An3	7.89232	1.65454	4.55911
AN10288	0	_	M	O7	An3	7.57838	2.19811	4.58687
AN10667	Has domain(s) with predicted nucleotide binding, oxidoreductase activity, zinc ion binding activity and role in oxidation-reduction process	_	_	P1	An3	5.86191	0.754949	3.83562
AN8238	Has domain(s) with predicted hydrolase activity, acting on carbon-nitrogen (but not peptide) bonds activity and role in nitrogen compound metabolic process	_	_	no homolog	An3	5.28456	1.52934	3.12116
AN6409	Ortholog of A. fumigatus Af293 : Afu4g00760, A. oryzae RIB40 : AO090020000610, N. fischeri NRRL 181 : NFIA_044890, Aspergillus flavus NRRL 3357 : AFL2T_10736 and A. clavatus NRRL 1 : ACLA_078310	_	_	Filtered (Low Expression)	An3	3.55642	0.848491	1.32806
AN5329	Has domain(s) with predicted role in transmembrane transport and integral to membrane localization	_	_	Filtered (Low Expression)	An3	2.79393	0.271682	0.856448
AN1614	Has domain(s) with predicted methyltransferase activity and role in metabolic process	_	_	Filtered (Low Expression)	An3	2.52164	0.142462	0.497985
AN2571	0	_	M	Filtered (Low Expression)	An3	2.43775	0.405877	1.01916
AN2590	Has domain(s) with predicted FMN binding, heme binding, oxidoreductase activity and role in oxidation-reduction process	_	_	Filtered (Low Expression)	An3	2.39665	0.661997	1.93766
AN11959	Putative acylglycerone-phosphate reductase with a predicted role in phospholipid metabolism	_	_	Filtered (Low Expression)	An3	1.30321	0.350961	0.273378
AN1807	Ortholog of A. oryzae RIB40 : AO090009000305, N. fischeri NRRL 181 : NFIA_003200 and A. fumigatus A1163 : AFUB_046290	_	_	Filtered (Low Expression)	An3	1.1916	0.311367	0.689921
AN6774	Has domain(s) with predicted role in transmembrane transport and integral to membrane localization	_	_	Filtered (Low Expression)	An3	0.808583	0.142255	0.204193
AN3518	Ortholog of A. fumigatus Af293 : Afu3g03810, A. niger ATCC 1015 : 43711-mRNA, N. fischeri NRRL 181 : NFIA_006070, A. fumigatus A1163 : AFUB_044150 and Aspergillus aculeatus ATCC16872 : Aacu16872_043744	_	_	Filtered (Low Expression)	An3	0.61852	0.175409	0.21272
AN8656	Has domain(s) with predicted 2 iron, 2 sulfur cluster binding, iron ion binding, oxidoreductase activity and role in cellular aromatic compound metabolic process, oxidation-reduction process	_	M	Filtered (Low Expression)	An3	0.57184	0.1361	0.314778
AN9341	0	_	S	Filtered (Low Expression)	An3	0.503471	0.0367872	0.289956
AN3396	micA - Putative non-ribosomal peptide synthase (NRPS); transcript repressed by nitrogen limitation; responsible for microperfuranone biosynthesis	_	M	Filtered (Low Expression)	An3	0.367978	0.0357633	0.18106
AN0517	Putative chitinase; glycoside hydrolase family 18 (GH18) protein with a predicted role in chitin hydrolysis	CBM18	S	Filtered (Low Expression)	An3	0.111199	0.0276154	0.0460677
AN1818	xlnC - xylanase - Protein with endo-1,4-beta-xylanase activity, involved in degradation of xylans	GH10	S	O2	An4	10183.5	25.7557	4307.66
AN3613	xlnA - xylanase1 - Protein with endo-1,4-beta-xylanase activity, involved in degradation of xylans; transcription is controlled by the carbon catabolite repression system	GH11	S	O3	An4	4769.34	50.0325	2589.55
AN5267	faeC - feruloyl esterase - Protein with ferulic acid esterase activity, involved in degradation of xylans	CE1	S	O8	An4	3434.96	100.028	654.071
AN8347	Has domain(s) with predicted substrate-specific transmembrane transporter activity, role in transmembrane transport and integral to membrane localization	_	_	O4	An4	1810.79	219.502	5375.45
AN6093	axeA - acetyl esterase - Protein with acetylxylan esterase activity, involved in degradation of xylans	CE1	S	O2	An4	883.367	7.40708	828.396
AN7908	axhA - α-L-arabinofuranosidase - Protein with alpha-arabinofuranosidase activity, involved in degradation of pectin; member of the F9775 secondary metabolite gene cluster	GH62	S	no homolog	An4	467.792	7.87267	744.865
AN7864	bxlD - Putative beta-1,4-xylosidase	GH43	_	O6	An4	259.373	31.0387	746.714
AN5734	Putative MFS-type quinate transporter	_	_	O6	An4	232.823	56.0031	160.667
AN1477	Putative beta-1,4-xylosidase	GH43	_	O3	An4	181.796	20.6604	291.953
AN1320	Has domain(s) with predicted serine-type peptidase activity and role in proteolysis	_	M	no homolog	An4	141.313	16.9735	995.073
AN9287	Putative lipolytic enzyme with a predicted role in lipid metabolism; transcriptionally induced by growth on xylose	_	M	O3	An4	118.964	6.29212	448.022
AN9286	aguA - xylanα-1,2-glucuronidase - Alpha-glucuronidase, involved in degradation of xylans; transcriptionally induced by growth on xylose	GH67	S	O9	An4	74.8787	8.98794	423.389
AN1792	Has domain(s) with predicted hydrolase activity, acting on ester bonds activity and role in lipid metabolic process	_	S	O6	An4	61.7507	7.67297	662.612
AN10908	Ortholog of A. niger CBS 513.88 : An06g00460, An16g08070, An07g04470, A. oryzae RIB40 : AO090038000122 and A. niger ATCC 1015 : 180876-mRNA, 193806-mRNA, 37757-mRNA	_	_	O10	An4	45.1077	3.07901	148.138
AN3902	Has domain(s) with predicted UDP-N-acetylmuramate dehydrogenase activity, flavin adenine dinucleotide binding activity and role in oxidation-reduction process	_	S	P6	An4	39.5252	10.0576	32.5641
AN10919	Putative beta-1,4-xylosidase	_	S	P2	An4	37.2495	9.17652	199.501
AN8477	Putative beta-1,4-xylosidase	GH43	_	P1	An4	36.0213	5.09732	92.8664
AN9365	xlnB - xylanase2 - Protein with endo-1,4-beta-xylanase activity, involved in degradation of xylans	GH11	S	O2	An4	33.5916	5.00328	1034.64
AN2359	xlnD - Beta-xylosidase, involved in degradation of xylans; transcriptionally induced by growth on xylose	GH3	S	P3	An4	33.1385	4.10341	1974.93
AN7157	0	_	_	P5	An4	31.7456	8.59047	29.7251
AN8522	Ortholog(s) have steryl deacetylase activity, role in response to toxin, sterol deacetylation and endoplasmic reticulum lumen, integral to membrane localization	_	S	P5	An4	24.1485	1.14337	67.72
AN7781	Putative alpha-L-arabinofuranosidase	GH43	S	O6	An4	23.6739	2.62815	31.5534
AN0169	0	_	_	no homolog	An4	22.9361	30.8675	26.3311
AN1819	Has domain(s) with predicted nucleotide binding activity	_	_	O7	An4	18.7686	2.42709	25.9608
AN7773	CYP573A3 - Putative cytochrome P450	_	S	P1	An4	17.2638	2.9813	10.5251
AN8401	bxlB - β-xylosidase / α-L-arabinofuranosidase - Protein with alpha-N-arabinofuranosidase activity, involved in degradation of xylans; putative beta-1,4-xylosidase	GH3	S	O2	An4	16.9139	0.14347	13.3394
AN8429	0	_	_	no homolog	An4	16.0223	3.80276	9.7648
AN6673	afcB - Putative alpha-fucosidase	GH95	M	no homolog	An4	14.7971	3.76806	58.399
AN2834	Putative rhamnogalacturonan acetyl esterase; transcript is induced by nitrate	CE12	S	no homolog	An4	10.4096	2.2487	9.75862
AN2647	Ortholog of A. fumigatus Af293 : Afu4g14050, N. fischeri NRRL 181 : NFIA_102270, A. fumigatus A1163 : AFUB_071180 and Aspergillus carbonarius ITEM 5010 : Acar5010_135053	_	_	no homolog	An4	9.64178	2.11517	5.9743
AN7860	Ortholog of A. nidulans FGSC A4 : AN9318, A. fumigatus Af293 : Afu8g01270 and A. oryzae RIB40 : AO090010000599, AO090005000383, AO090011000082, AO090020000631	_	_	O10	An4	8.96004	0.448732	7.21401
AN2805	Has domain(s) with predicted catalytic activity	_	S	no homolog	An4	8.38574	0.159034	1.48141
AN1791	Protein of unknown function; transcript is induced by nitrate	_	M	no homolog	An4	7.98665	0.047773	35.9011
AN7089	0	_	_	P1	An4	7.86552	0.486441	11.8623
AN7909	orsA - Polyketide synthase; putative Type II fatty acid synthase with a predicted role in mitochondrial fatty acid formation; member of the F9775 secondary metabolite gene cluster; required for F9775 and orsellinic acid and violaceol biosynthesis	_	_	P6	An4	7.34995	0.164076	18.7385
AN7152	aglD - α-galactosidase - Protein with alpha-galactosidase activity, involved in degradation of mannans, predicted role in galactose and galactitol metabolism	GH27	S	no homolog	An4	7.02245	0.802841	93.5122
AN6751	Has domain(s) with predicted hydrolase activity, hydrolyzing O-glycosyl compounds activity and role in carbohydrate metabolic process	GH43	_	Filtered (Low Expression)	An4	4.26385	0.333378	12.3589
AN3389	xghA - Putative xylogalacturonan hydrolase	GH28	S	Filtered (Low Expression)	An4	3.38855	0.0284087	3.0053
AN3390	pmeA - pectinmethylesterase - Protein with pectinesterase activity, involved in degradation of pectin	CE8	S	O1	An4	3.28379	0.0125306	0.277466
AN1602	endo-β-1,4-glucanase - Putative beta-1,4-endoglucanase; protein with cellulase activity, involved in degradation of glucans	GH61	S	O1	An4	3.28177	0.914826	1.55011
AN7984	Has domain(s) with predicted FMN binding, heme binding, oxidoreductase activity and role in oxidation-reduction process	_	_	Filtered (Low Expression)	An4	2.33755	0.447205	1.09331
AN7119	Has domain(s) with predicted substrate-specific transmembrane transporter activity, role in transmembrane transport and integral to membrane localization	_	_	Filtered (Low Expression)	An4	2.11586	0.337417	0.823574
AN2676	0	_	S	Filtered (Low Expression)	An4	1.87957	0.402648	0.829251
AN7391	Ortholog of A. niger CBS 513.88 : An01g00210, A. oryzae RIB40 : AO090124000067, A. niger ATCC 1015 : 46876-mRNA and Aspergillus terreus NIH2624 : ATET_02855	_	_	Filtered (Low Expression)	An4	1.74492	0.100934	0.481034
AN0197	Has domain(s) with predicted sequence-specific DNA binding transcription factor activity, zinc ion binding activity, role in regulation of transcription, DNA-dependent and nucleus localization	_	_	Filtered (Low Expression)	An4	1.66018	0.282221	0.911675
AN1043	Has domain(s) with predicted hydrolase activity, hydrolyzing O-glycosyl compounds activity and role in carbohydrate metabolic process	_	_	Filtered (Low Expression)	An4	1.52279	0.113864	8.75722
AN2392	Has domain(s) with predicted role in regulation of transcription, DNA-dependent and nucleus localization	_	_	Filtered (Low Expression)	An4	1.37865	0.360463	3.06675
AN3340	Protein of unknown function; transcript is induced by nitrate	_	_	Filtered (Low Expression)	An4	0.955337	0.223531	0.723556
AN12004	Ortholog of Aspergillus aculeatus ATCC16872 : Aacu16872_047457	_	_	Filtered (Low Expression)	An4	0.773362	0.201143	1.04938
AN8144	Ortholog of A. nidulans FGSC A4 : AN1651, AN9257/ausL, A. fumigatus Af293 : Afu5g14600, Afu6g00460, Afu6g13950, A. niger CBS 513.88 : An11g02490, An01g11420 and A. oryzae RIB40 : AO090001000384, AO090011000740	_	_	Filtered (Low Expression)	An4	0.614297	0.0414425	1.36904
AN7891	Putative beta-1,4-endoglucanase	GH61	S	Filtered (Low Expression)	An4	0.583946	0.112841	0.785968
AN7120	Putative alpha-1,4-glucosidase	GH31	_	Filtered (Low Expression)	An4	0.273892	0.035283	0.194834
AN7088	Has domain(s) with predicted transmembrane transporter activity, role in transmembrane transport and integral to membrane localization	_	S	Filtered (Low Expression)	An4	0.148062	0.0109251	0.0879117

## Sheet: N.c. DESeq Results
id	baseMean	baseMeanA	baseMeanB	foldChange	log2FoldChange	pval	padj
NCU01050	80892.7	161773	12.4758	7.71195e-05	-13.6625	9.16863e-51	3.66058e-48
NCU00762	215553	430994	112.674	0.000261428	-11.9013	3.60093e-99	3.45041e-95
NCU05924	81634.2	163224	44.6795	0.000273732	-11.8349	2.064e-97	9.8886e-94
NCU04870	26165.4	52289.1	41.6302	0.000796155	-10.2947	2.58384e-46	9.16974e-44
NCU00836	54110.1	108132	87.6865	0.000810918	-10.2682	1.45146e-81	3.68932e-78
NCU09416	8287.63	16561.8	13.4996	0.000815109	-10.2607	3.8901e-31	9.09145e-29
NCU07340	1.20007e+06	2.39817e+06	1977.64	0.000824647	-10.2439	1.54011e-81	3.68932e-78
NCU08760	123239	246247	231.155	0.000938712	-10.057	2.11436e-79	4.05197e-76
NCU09680	374990	749126	852.858	0.00113847	-9.77869	1.86486e-75	2.97817e-72
NCU00206	141354	282315	394.204	0.00139633	-9.48415	2.42225e-73	3.31571e-70
NCU07225	521993	1.04236e+06	1625.5	0.00155944	-9.32475	1.06905e-45	3.65844e-43
NCU07190	267386	533848	923.908	0.00173066	-9.17446	1.19515e-69	1.43149e-66
NCU02240	130786	261084	487.879	0.00186867	-9.06377	4.97008e-69	5.29147e-66
NCU05057	66371.3	132476	266.579	0.00201228	-8.95695	1.58698e-68	1.52065e-65
NCU07898	23817.9	47537.7	98.1592	0.00206487	-8.91973	5.6411e-65	4.91391e-62
NCU02916	43535.5	86862.3	208.824	0.00240408	-8.7003	5.20544e-64	3.83681e-61
NCU09664	3046.82	6078.02	15.6186	0.00256969	-8.60419	1.63515e-06	9.73168e-05
NCU09764	12211.5	24357.7	65.2923	0.00268056	-8.54325	3.69742e-62	2.53062e-59
NCU08384	125892	250932	852.181	0.00339607	-8.20192	1.50894e-64	1.20489e-61
NCU01049	393.399	783.81	2.98823	0.00381245	-8.03507	4.11554e-40	1.23235e-37
NCU00763	2503.84	4988.45	19.2252	0.00385394	-8.01945	2.5395e-54	1.28071e-51
NCU08785	18583.9	37025.1	142.791	0.00385661	-8.01845	1.05076e-56	5.92259e-54
NCU09774	65.663	130.803	0.522855	0.00399727	-7.96677	3.12423e-11	3.08622e-09
NCU05159	151905	302588	1220.7	0.00403418	-7.95351	2.85441e-30	6.51213e-28
NCU02855	16524.8	32914.7	134.931	0.00409941	-7.93037	3.16028e-07	2.11761e-05
NCU00449	5497.65	10947.9	47.4067	0.00433022	-7.85134	1.48303e-52	7.10519e-50
NCU07326	47679.8	94945	414.638	0.00436714	-7.8391	1.61764e-51	6.73921e-49
NCU00130	306615	610555	2676.22	0.00438326	-7.83378	5.34852e-60	3.41663e-57
NCU09582	8989.85	17886	93.7538	0.00524176	-7.57573	7.58646e-55	4.03853e-52
NCU05864	71941.5	143126	757.111	0.00528982	-7.56256	5.09373e-57	3.05051e-54
NCU01076	1752.3	3485.66	18.9359	0.00543253	-7.52416	4.03896e-48	1.54805e-45
NCU07224	1170.04	2326.27	13.8108	0.00593689	-7.39608	3.07385e-26	5.89072e-24
NCU07487	10729.7	21326.9	132.451	0.00621054	-7.33107	9.95979e-52	4.33794e-49
NCU09524	11913.4	23669.6	157.224	0.00664244	-7.23407	6.24809e-12	6.50752e-10
NCU08189	195341	387885	2797.85	0.0072131	-7.11517	8.17075e-12	8.32895e-10
NCU05751	3538.04	7020.18	55.9031	0.0079632	-6.97244	2.6863e-31	6.43502e-29
NCU08114	383288	760385	6190.43	0.00814118	-6.94055	4.01381e-52	1.83144e-49
NCU08042	17610.5	34925.8	295.215	0.00845263	-6.88638	8.94986e-12	9.02711e-10
NCU04522	7088.18	14046.3	130.077	0.00926061	-6.75468	2.48701e-43	8.21743e-41
NCU07143	69436.9	137586	1287.47	0.00935755	-6.73965	7.2261e-11	6.91662e-09
NCU00710	5026.48	9952.72	100.234	0.0100711	-6.63364	7.4834e-48	2.75792e-45
NCU05056	246.528	488.007	5.04767	0.0103434	-6.59514	1.41998e-36	3.7795e-34
NCU08176	4817.17	9532.22	102.117	0.0107128	-6.54452	1.28766e-40	3.98012e-38
NCU07226	47.3679	93.6404	1.09541	0.011698	-6.41759	2.26198e-19	3.49585e-17
NCU08398	33227.7	65678.4	777.073	0.0118315	-6.40123	1.87389e-39	5.4411e-37
NCU07510	333.34	658.859	7.82116	0.0118708	-6.39644	4.79422e-24	8.3524e-22
NCU00764	21.6928	42.8042	0.581309	0.0135807	-6.2023	1.16122e-10	1.08028e-08
NCU03181	11966.1	23597.5	334.675	0.0141826	-6.13973	8.69357e-37	2.38005e-34
NCU00870	77212	152185	2238.99	0.0147123	-6.08684	3.17372e-41	1.01369e-38
NCU08412	63555.2	125238	1872.15	0.0149487	-6.06383	1.10014e-13	1.30143e-11
NCU05955	53517.7	105428	1607.29	0.0152453	-6.03549	1.94077e-27	4.04272e-25
NCU01900	47985.2	94490.2	1480.13	0.0156643	-5.99637	1.19662e-24	2.16341e-22
NCU04854	12108.5	23819.2	397.745	0.0166985	-5.90414	1.31462e-35	3.31492e-33
NCU09689	25722.8	50568.9	876.755	0.0173378	-5.84993	3.96936e-38	1.11866e-35
NCU00801	156616	307888	5344.56	0.0173588	-5.84819	8.59877e-07	5.45652e-05
NCU08790	2281.29	4481.03	81.5506	0.0181991	-5.77999	1.70628e-14	2.15125e-12
NCU05848	157.611	309.464	5.75753	0.0186048	-5.74818	1.50558e-24	2.67156e-22
NCU05068	13466.4	26433.8	498.905	0.0188737	-5.72748	5.29421e-36	1.37106e-33
NCU04401	14303.3	28071.7	534.863	0.0190534	-5.7138	1.53757e-28	3.34841e-26
NCU03328	45334.3	88894.4	1774.31	0.0199598	-5.64676	9.40902e-32	2.31172e-29
NCU01075	15.2614	29.8845	0.638247	0.0213571	-5.54914	1.76003e-08	1.40538e-06
NCU08113	562.446	1098.21	26.6854	0.0242991	-5.36295	3.4389e-27	7.01096e-25
NCU06903	15.9609	31.101	0.820848	0.0263929	-5.2437	2.82786e-09	2.44113e-07
NCU06607	6757.06	13162	352.133	0.0267538	-5.22411	1.19297e-26	2.33286e-24
NCU02344	1602.16	3111.18	93.1403	0.0299373	-5.06191	3.17258e-21	4.98354e-19
NCU06138	31629.1	61389	1869.17	0.030448	-5.03751	1.69093e-12	1.90617e-10
NCU06143	51008.4	98950.3	3066.5	0.0309903	-5.01204	2.71917e-12	2.99484e-10
NCU09491	2251.85	4349.36	154.346	0.035487	-4.81656	2.62439e-22	4.33568e-20
NCU04997	736.817	1421.78	51.8529	0.0364704	-4.77713	3.51927e-05	0.00169455
NCU00292	27002.8	52077.3	1928.25	0.0370267	-4.75529	6.58845e-05	0.0029363
NCU04475	26021.9	50160.5	1883.17	0.0375429	-4.73532	3.7978e-30	8.46291e-28
NCU09172	78.4375	150.817	6.05835	0.0401703	-4.63773	1.37478e-16	1.90915e-14
NCU07339	619.728	1190.9	48.559	0.0407752	-4.61616	4.65548e-23	7.8261e-21
NCU00891	36473.6	70077	2870.21	0.040958	-4.60971	1.05776e-27	2.25232e-25
NCU09775	449.544	863.31	35.7787	0.0414437	-4.5927	7.37632e-16	9.68218e-14
NCU00890	17476	33519.9	1432.15	0.0427253	-4.54877	1.52647e-25	2.86797e-23
NCU08755	103232	197956	8507.87	0.0429787	-4.54024	4.90424e-27	9.79009e-25
NCU00972	4111.58	7883.18	339.978	0.043127	-4.53526	6.42944e-22	1.02678e-19
NCU05846	37319.8	71387.5	3252.01	0.0455544	-4.45627	5.16258e-22	8.38438e-20
NCU00709	2019.82	3862.08	177.557	0.0459745	-4.44302	3.82235e-09	3.24122e-07
NCU05863	2737.52	5228.99	246.055	0.0470559	-4.40948	3.55026e-25	6.54204e-23
NCU08752	19166.6	36602	1731.17	0.0472971	-4.40211	6.05088e-13	6.90233e-11
NCU04400	13907.8	26530.2	1285.49	0.0484537	-4.36725	1.35427e-07	9.75684e-06
NCU09445	145.268	276.818	13.7188	0.0495589	-4.33471	4.80934e-14	5.90809e-12
NCU09923	2188.74	4166.44	211.03	0.05065	-4.30329	7.6915e-19	1.13385e-16
NCU03322	6847.46	13007.8	687.148	0.0528259	-4.24261	5.82314e-12	6.13157e-10
NCU07978	15.3419	29.1225	1.56133	0.0536124	-4.22129	6.45231e-08	4.83016e-06
NCU10045	8475.28	16064.3	886.303	0.0551723	-4.17991	1.86024e-16	2.5464e-14
NCU09705	24395.7	46175.6	2615.9	0.0566511	-4.14175	3.20127e-23	5.4776e-21
NCU05121	1882.98	3563.46	202.502	0.0568273	-4.13727	3.92635e-16	5.22531e-14
NCU10110	5888.37	11140.6	636.099	0.0570972	-4.13044	4.59454e-12	4.94662e-10
NCU10107	5911.27	11155.7	666.859	0.0597776	-4.06425	5.51977e-07	3.59799e-05
NCU09505	6977.89	13160.4	795.369	0.0604365	-4.04844	9.29653e-17	1.30999e-14
NCU08624	2013.62	3796.23	231.002	0.0608505	-4.03859	6.64937e-17	9.5096e-15
NCU05853	137589	259085	16091.7	0.0621098	-4.00904	2.96595e-19	4.51107e-17
NCU07760	807.062	1517.56	96.5583	0.0636272	-3.97421	2.29541e-16	3.09784e-14
NCU09976	268.006	501.535	34.4776	0.0687442	-3.86262	3.39195e-07	2.2415e-05
NCU08756	904.341	1690.35	118.329	0.0700023	-3.83645	6.49556e-19	9.72507e-17
NCU05598	2851.53	5304.44	398.62	0.0751483	-3.73412	1.29751e-14	1.65769e-12
NCU02343	81571.1	150768	12374.1	0.0820739	-3.60693	3.05209e-09	2.61117e-07
NCU02485	2615.19	4808.8	421.579	0.0876682	-3.5118	3.55723e-15	4.60613e-13
NCU04952	9410.46	17278.8	1542.14	0.0892505	-3.486	5.37337e-11	5.20077e-09
NCU08383	75.1119	137.562	12.6615	0.0920418	-3.44157	4.8235e-12	5.13542e-10
NCU08115	6053.93	11058.4	1049.43	0.0948987	-3.39747	5.89763e-17	8.56229e-15
NCU02009	45469.3	82942	7996.59	0.0964119	-3.37464	1.56698e-07	1.10403e-05
NCU09652	30897.2	56035.7	5758.59	0.102766	-3.28256	9.53481e-14	1.14203e-11
NCU03963	872.799	1579.71	165.889	0.105012	-3.25137	3.90581e-10	3.46532e-08
NCU10039	6643.21	12006.6	1279.83	0.106594	-3.22981	1.51388e-11	1.51104e-09
NCU02915	7323.25	13227.7	1418.78	0.107258	-3.22084	6.68259e-12	6.88523e-10
NCU05826	1882.97	3397.6	368.345	0.108413	-3.20539	4.64734e-08	3.50636e-06
NCU05855	2115.78	3814.19	417.364	0.109424	-3.192	3.83614e-05	0.00182875
NCU00800	64.9378	117.034	12.8412	0.109722	-3.18808	1.01622e-07	7.43316e-06
NCU08411	19100.6	34385.2	3816.11	0.110981	-3.17161	1.63698e-10	1.49386e-08
NCU10697	1090.98	1957.9	224.063	0.11444	-3.12733	3.90157e-14	4.85518e-12
NCU01320	3754.4	6704.18	804.616	0.120017	-3.05869	9.34977e-11	8.78328e-09
NCU08687	10998.8	19635.4	2362.2	0.120303	-3.05525	2.5848e-08	2.01362e-06
NCU08867	1302.26	2316.11	288.41	0.124523	-3.00551	1.7185e-13	1.98393e-11
NCU09176	2688.1	4772.14	604.062	0.126581	-2.98187	1.26313e-13	1.47601e-11
NCU11278	4003.54	7107.01	900.067	0.126645	-2.98114	1.63467e-10	1.49386e-08
NCU03982	154828	274667	34989.7	0.127389	-2.97268	4.47334e-11	4.37383e-09
NCU08746	1601.66	2838.81	364.517	0.128405	-2.96123	0.000371897	0.0144858
NCU09924	589.728	1045.15	134.309	0.128507	-2.96008	2.41981e-08	1.90054e-06
NCU05350	2113.91	3743.72	484.095	0.129309	-2.95111	1.63117e-07	1.14086e-05
NCU11353	12221.1	21568.2	2874.07	0.133255	-2.90774	9.35791e-14	1.13503e-11
NCU04871	565.563	998.093	133.034	0.133289	-2.90738	2.08446e-07	1.42667e-05
NCU04948	127.463	224.91	30.0155	0.133456	-2.90557	1.1497e-06	7.10739e-05
NCU10521	2573.43	4539.64	607.221	0.13376	-2.90229	1.79481e-07	1.23726e-05
NCU00761	190.191	335.371	45.0096	0.134208	-2.89746	8.5502e-09	7.12417e-07
NCU05574	3024.66	5319.76	729.569	0.137143	-2.86624	1.43862e-09	1.25317e-07
NCU06364	5103.69	8973.59	1233.78	0.13749	-2.8626	3.12558e-12	3.40333e-10
NCU10865	25.3632	44.5192	6.20725	0.139429	-2.8424	0.00154396	0.0494789
NCU04494	2326.42	4076.94	575.892	0.141256	-2.82362	3.4607e-08	2.65284e-06
NCU06207	13012	22774.8	3249.24	0.142668	-2.80926	0.000413181	0.0158364
NCU01003	52.852	92.4087	13.2953	0.143875	-2.79711	6.05184e-05	0.00270975
NCU04557	268.607	467.858	69.3562	0.148242	-2.75398	0.000717307	0.026035
NCU01059	2291.82	3991.87	591.772	0.148244	-2.75395	2.13768e-12	2.38178e-10
NCU06326	1079.07	1877.17	280.975	0.14968	-2.74005	1.46449e-07	1.03946e-05
NCU00871	83.7136	144.977	22.4501	0.154852	-2.69103	4.75394e-06	0.000266387
NCU01633	3959.6	6842.29	1076.91	0.15739	-2.66759	3.31875e-07	2.20835e-05
NCU07055	1268.16	2190.38	345.936	0.157934	-2.6626	6.66845e-05	0.0029582
NCU06373	2412.16	4154.86	669.462	0.161128	-2.63372	3.05763e-10	2.76398e-08
NCU08116	98.1372	168.81	27.4642	0.162693	-2.61978	7.08345e-09	5.95382e-07
NCU01058	614.661	1057.21	172.109	0.162795	-2.61887	7.29053e-11	6.91662e-09
NCU04928	127.829	219.045	36.6128	0.167148	-2.5808	7.8447e-06	0.000419933
NCU11901	637.142	1090.26	184.022	0.168787	-2.56672	3.48955e-06	0.000201427
NCU00285	2713.14	4642.33	783.958	0.168872	-2.566	0.000950267	0.0328717
NCU04720	39458.6	67444.1	11473.1	0.170112	-2.55544	1.29065e-06	7.87707e-05
NCU03433	340.301	581.386	99.2163	0.170655	-2.55085	7.10332e-07	4.56806e-05
NCU07897	1222.62	2085.18	360.062	0.172676	-2.53386	4.23105e-05	0.00197765
NCU01430	6543.28	11135.1	1951.49	0.175257	-2.51246	7.19279e-06	0.000391598
NCU01353	6251.63	10637.7	1865.55	0.175371	-2.51152	7.78916e-08	5.74121e-06
NCU08409	6231.01	10600.9	1861.11	0.175561	-2.50996	1.77116e-06	0.000104118
NCU11342	771.018	1311	231.039	0.176232	-2.50445	4.61417e-08	3.50636e-06
NCU05319	240.499	408.767	72.2313	0.176706	-2.50058	8.53493e-06	0.000451833
NCU05580	55.7986	94.7509	16.8462	0.177795	-2.49171	7.25665e-06	0.000392843
NCU09926	15.1678	25.7232	4.61242	0.17931	-2.47948	0.00050359	0.0188492
NCU09223	83680.7	141897	25463.9	0.179453	-2.47832	1.33188e-08	1.08153e-06
NCU05548	5067.27	8588.46	1546.09	0.18002	-2.47377	1.38956e-06	8.37408e-05
NCU10106	2155.3	3646.62	663.989	0.182084	-2.45733	8.68076e-09	7.17061e-07
NCU09848	447.017	756.219	137.816	0.182244	-2.45606	6.13181e-10	5.39037e-08
NCU03725	18224.2	30813.1	5635.37	0.182889	-2.45096	1.2746e-05	0.000642801
NCU06704	8114.06	13709.2	2518.89	0.183737	-2.44428	1.7192e-08	1.38431e-06
NCU09265	57803.5	97337.2	18269.7	0.187695	-2.41354	1.69692e-07	1.17825e-05
NCU06490	9764.56	16441.5	3087.64	0.187796	-2.41276	9.65109e-07	6.04423e-05
NCU01720	1986.38	3342.42	630.337	0.188587	-2.4067	4.97877e-05	0.00229359
NCU08750	9228.9	15490.5	2967.26	0.191553	-2.38418	0.000246093	0.00974407
NCU08117	1711.4	2857.79	565.006	0.197708	-2.33856	2.86916e-08	2.21712e-06
NCU08087	133.647	222.922	44.3721	0.199048	-2.32881	0.00129055	0.0424949
NCU07336	810.841	1350.87	270.81	0.200471	-2.31854	7.59881e-07	4.85412e-05
NCU08897	27756.3	46211.9	9300.82	0.201265	-2.31283	1.16287e-06	7.14268e-05
NCU09098	1524.16	2535.65	512.667	0.202183	-2.30626	4.18561e-06	0.000237316
NCU01077	197.446	328.445	66.446	0.202305	-2.3054	7.81744e-05	0.0034204
NCU06991	746.113	1239.18	253.047	0.204205	-2.29191	7.16164e-05	0.00316234
NCU10721	3198.67	5303.05	1094.3	0.206352	-2.27682	3.50492e-07	2.30028e-05
NCU06333	13202.9	21870.6	4535.28	0.207369	-2.26973	1.83575e-06	0.000107257
NCU11291	227.294	376.478	78.1097	0.207475	-2.26899	0.000436526	0.0166645
NCU05591	8780.66	14543.6	3017.72	0.207494	-2.26886	1.44058e-07	1.03012e-05
NCU01866	1648.19	2713.2	583.177	0.214941	-2.21799	0.000325772	0.0127932
NCU03329	6171.44	10152.9	2189.95	0.215696	-2.21293	3.91933e-05	0.00185916
NCU07705	14958.3	24595.2	5321.35	0.216357	-2.20851	2.20935e-08	1.74959e-06
NCU08043	71.5742	117.198	25.9501	0.221421	-2.17514	0.00115784	0.0387917
NCU05854	2006.38	3275.17	737.586	0.225205	-2.15069	5.7065e-05	0.00257923
NCU09425	42326	68896	15756	0.228693	-2.12852	7.71193e-08	5.72835e-06
NCU00554	2211.93	3596.45	827.411	0.230063	-2.1199	8.38517e-05	0.00365212
NCU11933	426.916	693.696	160.136	0.230844	-2.11501	1.69697e-05	0.00085133
NCU08379	12468.3	20236.8	4699.83	0.232242	-2.1063	2.02944e-06	0.000117855
NCU05557	176.545	286.463	66.6258	0.23258	-2.1042	0.00122548	0.0406316
NCU10687	2299.85	3730.15	869.545	0.233112	-2.1009	1.12635e-05	0.000571042
NCU09485	16140.8	26044.7	6237	0.239473	-2.06206	1.11616e-05	0.000568885
NCU00729	8707.54	14037.6	3377.47	0.240602	-2.05528	6.64631e-07	4.30304e-05
NCU09498	1920.96	3093.04	748.88	0.242118	-2.04622	2.92915e-07	1.97656e-05
NCU08980	1873.38	3015.61	731.156	0.242457	-2.0442	1.06199e-05	0.000544168
NCU06384	414.292	665.802	162.781	0.244489	-2.03216	0.000206619	0.00842477
NCU00326	13870.1	22186.9	5553.31	0.250297	-1.99829	3.7573e-06	0.000215584
NCU01983	1357.89	2169.38	546.399	0.251869	-1.98926	5.4893e-05	0.00251667
NCU07270	377.049	602.377	151.721	0.25187	-1.98925	1.69177e-06	0.000100065
NCU03083	9845.17	15726.8	3963.53	0.252024	-1.98837	1.77084e-05	0.000879183
NCU07979	1210.54	1932.45	488.635	0.252858	-1.9836	5.16178e-06	0.000285897
NCU00169	17712.9	28193.4	7232.31	0.256525	-1.96283	0.000167252	0.0069078
NCU04998	130.119	206.719	53.5188	0.258896	-1.94955	0.00015303	0.00637538
NCU11118	1859.68	2953.72	765.635	0.259211	-1.9478	1.75647e-05	0.00087659
NCU11530	1294.14	2054.46	533.819	0.259835	-1.94433	0.000240579	0.00956525
NCU03903	2901.7	4604.64	1198.77	0.26034	-1.94153	9.20766e-06	0.000482119
NCU06971	18822.4	29799.4	7845.47	0.263276	-1.92535	3.909e-06	0.000222953
NCU02600	294.502	466.228	122.777	0.263341	-1.925	0.000239414	0.0095586
NCU11431	2027.57	3207.44	847.7	0.264291	-1.9198	8.73222e-07	5.50474e-05
NCU08038	2250.27	3531.93	968.601	0.274241	-1.86648	9.15314e-06	0.000481898
NCU00813	19378.2	30391.6	8364.9	0.275238	-1.86125	3.94629e-05	0.00186273
NCU07546	5335.27	8360.99	2309.55	0.27623	-1.85606	9.35837e-05	0.00402116
NCU02720	1695.29	2654.44	736.146	0.277326	-1.85034	0.000402834	0.0155643
NCU02657	2168.24	3383.71	952.77	0.281575	-1.82841	0.00116807	0.038998
NCU01148	743.018	1157.98	328.056	0.283301	-1.81959	0.00044289	0.0168404
NCU01136	532.036	827.923	236.15	0.285231	-1.8098	3.79837e-05	0.0018198
NCU04623	2100.5	3263.21	937.784	0.287381	-1.79897	4.07824e-05	0.00191557
NCU04127	13027.5	20183.5	5871.49	0.290905	-1.78138	2.83391e-05	0.00138543
NCU09426	726.216	1124.88	327.553	0.291189	-1.77997	0.000213828	0.00868176
NCU09295	2391.98	3695.72	1088.24	0.294461	-1.76385	0.00012229	0.0051394
NCU09904	554.428	856.362	252.495	0.294846	-1.76197	0.0010094	0.0346668
NCU08090	1865.91	2851.94	879.879	0.30852	-1.69657	5.67556e-05	0.00257741
NCU08371	8937.34	13598.8	4275.91	0.314434	-1.66917	9.20605e-05	0.00397353
NCU06129	205.168	312.049	98.2878	0.314976	-1.66669	2.67329e-05	0.00131361
NCU02681	7327.59	11055.6	3599.57	0.325587	-1.61888	0.00154943	0.0494888
NCU00309	1695.49	2544.82	846.165	0.332505	-1.58855	0.0011498	0.0386574
NCU09504	1500.59	2251.16	750.025	0.333173	-1.58566	0.00153668	0.0494108
NCU10009	2336.54	3500.09	1173	0.335135	-1.57719	0.000106552	0.00449773
NCU00965	6105.5	9145.39	3065.61	0.335209	-1.57687	0.000659994	0.0243233
NCU08164	3786.26	5665.53	1906.99	0.336596	-1.57091	0.000331004	0.0129456
NCU06277	19461.3	29047.8	9874.92	0.339954	-1.55659	4.57597e-05	0.00211821
NCU07746	8144.48	12124.8	4164.12	0.343437	-1.54188	0.00121225	0.0403324
NCU01906	5600.58	8323.68	2877.48	0.345698	-1.53242	0.000688088	0.0250694
NCU09264	2161.56	3209.67	1113.46	0.34691	-1.52737	5.53686e-05	0.00252639
NCU00809	1743.8	2589.31	898.284	0.34692	-1.52733	0.000848431	0.0298885
NCU04713	1762.68	2613.55	911.82	0.348882	-1.51919	0.00109814	0.0370505
NCU00886	334.623	495.11	174.136	0.351711	-1.50754	0.000166295	0.00689802
NCU03319	22623.1	33433.9	11812.2	0.353299	-1.50104	0.00126304	0.0417326
NCU00669	6713.82	9910.28	3517.37	0.354921	-1.49443	0.00131362	0.0431066
NCU02008	437.229	643.206	231.253	0.359533	-1.47581	0.000238982	0.0095586
NCU02455	26605.1	39072.9	14137.3	0.361818	-1.46666	0.000465459	0.0175592
NCU09175	96725.9	142015	51436.8	0.362193	-1.46517	0.000618637	0.0229759
NCU09214	340.386	496.966	183.805	0.369855	-1.43497	0.000923387	0.0320576
NCU04698	4502.15	6553.78	2450.52	0.373909	-1.41924	0.000744323	0.026712
NCU00968	3099.12	4510.14	1688.09	0.374288	-1.41778	0.000667684	0.0245125
NCU07453	6170.53	8972.29	3368.77	0.375463	-1.41326	0.000306886	0.0121012
NCU06032	3899.15	5658.15	2140.16	0.378244	-1.40261	0.00105649	0.0361544
NCU09690	2745.03	3979.75	1510.31	0.379499	-1.39783	0.000458615	0.0173694
NCU06383	4484.77	6490.09	2479.45	0.382037	-1.38822	0.00019143	0.00783881
NCU09691	1891.13	2731.37	1050.88	0.384746	-1.37802	0.000406957	0.0156605
NCU09283	5886.89	8485.18	3288.6	0.38757	-1.36747	0.000868724	0.0304913
NCU09101	10947.8	15756.6	6139.07	0.389618	-1.35987	0.00107622	0.0365687
NCU03013	24852.3	35565.5	14139.1	0.39755	-1.33079	0.00150337	0.0485025
NCU04293	4583.36	6541.7	2625.02	0.401274	-1.31734	0.000894595	0.0312847
NCU06142	1644.4	2324.2	964.595	0.415023	-1.26874	0.000791154	0.0281072
NCU09776	1972.22	2766.13	1178.3	0.425973	-1.23117	0.000792	0.0281072
NCU07725	1162.69	1624.82	700.553	0.431157	-1.21372	0.00149065	0.0484184
NCU04342	7025.58	3594.17	10457	2.90943	1.54074	0.00107399	0.0365687
NCU02296	2058.86	1013.18	3104.55	3.06417	1.6155	0.000906333	0.0315799
NCU08153	117.404	56.1221	178.686	3.18387	1.67078	0.000840423	0.0297156
NCU08224	2512.63	1180.61	3844.65	3.25649	1.70332	0.00023822	0.0095586
NCU07948	644.339	300.447	988.232	3.28921	1.71774	0.00108827	0.0368474
NCU00561	4311.99	1929.66	6694.31	3.46916	1.79459	0.00149652	0.0484448
NCU04435	114.254	47.776	180.732	3.7829	1.91949	0.000726114	0.0262552
NCU08626	2442.62	1020.37	3864.86	3.78769	1.92132	0.000480071	0.0180394
NCU09281	7970.5	3322.43	12618.6	3.798	1.92524	5.84063e-05	0.00262746
NCU01483	22532.6	9324.73	35740.4	3.83286	1.93842	0.000103269	0.00437843
NCU00755	2288.42	945.922	3630.91	3.83849	1.94054	0.000757967	0.0271002
NCU07067	9928.51	4074.38	15782.6	3.87363	1.95369	0.000400236	0.0155266
NCU00859	2532.28	1003.63	4060.94	4.04626	2.01659	0.000582456	0.0217163
NCU08770	1349.78	500.861	2198.71	4.38985	2.13417	0.00018664	0.00767547
NCU07434	1011.3	371.642	1650.96	4.44235	2.15132	0.000636034	0.0235308
NCU04482	217.772	79.9071	355.637	4.45064	2.15401	0.000229006	0.00925881
NCU08152	1342.57	490.014	2195.13	4.47973	2.16341	1.06169e-05	0.000544168
NCU08156	1121.4	405.307	1837.5	4.53359	2.18065	2.31784e-05	0.00114482
NCU00586	3570.05	1276.12	5863.97	4.59516	2.20012	0.00141965	0.046427
NCU00175	6436.18	2270.32	10602	4.66983	2.22337	6.65892e-06	0.000364605
NCU06625	2457.77	864.814	4050.73	4.68393	2.22772	9.54469e-05	0.00408291
NCU04285	199.352	68.72	329.984	4.80186	2.26359	0.000738618	0.0266069
NCU05977	4588.68	1565.77	7611.59	4.86125	2.28133	7.47197e-05	0.00328424
NCU04230	10102.2	3381.88	16822.6	4.97432	2.3145	4.56582e-05	0.00211821
NCU08455	2557.2	832.355	4282.05	5.14449	2.36303	8.97411e-05	0.00389095
NCU00582	11024.5	3492.23	18556.7	5.31371	2.40972	1.05915e-05	0.000544168
NCU10063	2099.98	617.961	3582.01	5.79649	2.53518	5.9335e-06	0.000326752
NCU05188	2244.82	637.445	3852.19	6.04318	2.59531	3.50617e-05	0.00169455
NCU01109	336.85	95.2941	578.406	6.06969	2.60162	4.83894e-06	0.000269574
NCU01861	5447.73	1532.94	9362.52	6.10755	2.61059	7.38864e-06	0.000397742
NCU02190	1692.05	467.642	2916.47	6.23654	2.64075	1.58807e-06	9.51054e-05
NCU11980	162.241	44.3688	280.113	6.31329	2.65839	0.000145228	0.00607676
NCU08425	1778.92	471.977	3085.86	6.53815	2.70888	4.68776e-06	0.000264224
NCU09049	588.81	150.347	1027.27	6.83266	2.77245	1.31228e-06	7.95838e-05
NCU09274	6046.91	1499.01	10594.8	7.06788	2.82128	0.000676722	0.0247494
NCU05767	1239.25	290.746	2187.76	7.52465	2.91162	2.18036e-07	1.48172e-05
NCU09734	1649.02	377.719	2920.32	7.73147	2.95074	1.05934e-06	6.59133e-05
NCU00848	474.484	108.4	840.568	7.75433	2.955	1.21157e-07	8.79487e-06
NCU07718	6961.62	1504.11	12419.1	8.25678	3.04558	3.21756e-10	2.88137e-08
NCU03011	344.414	56.636	632.192	11.1624	3.48057	1.15815e-08	9.48495e-07
NCU05764	20.9862	3.022	38.9504	12.8889	3.68806	0.000984175	0.0339222
NCU05768	65.9381	5.7533	126.123	21.9218	4.4543	1.04225e-05	0.000542764
NCU05761	31.4	2.17696	60.6231	27.8476	4.79948	0.000100837	0.00429432
NCU05762	28.4586	0.725654	56.1916	77.4357	6.27493	8.18463e-06	0.000435695
NCU11984	11.0306	0	22.0611	Inf	Inf	0.00145292	0.0473533
NCU09765	6.1594	12.3188	0	0	-Inf	3.45016e-05	0.00167814
NCU08457	306234	112621	499847	4.43831	2.15001	0.00158981	0.0506099
NCU04012	4096.98	6308.71	1885.24	0.298831	-1.7426	0.00159843	0.0507157
NCU03756	2903.36	4090.42	1716.3	0.419591	-1.25295	0.00161015	0.050919
NCU04905	11262.7	17417.1	5108.24	0.293289	-1.76961	0.00164196	0.051567
NCU05956	16350.1	23292.8	9407.45	0.403878	-1.30801	0.00164613	0.051567
NCU03643	2887.24	1501.01	4273.47	2.84706	1.50947	0.00164678	0.051567
NCU10080	2059.15	2875.46	1242.85	0.432227	-1.21014	0.00170164	0.0531111
NCU06152	515.737	725.181	306.293	0.422369	-1.24343	0.00175024	0.0544506
NCU01856	25578	41953.5	9202.39	0.219347	-2.18871	0.00179169	0.0555599
NCU05969	2054.82	3165.75	943.896	0.298158	-1.74585	0.00180606	0.0558249
NCU05006	5432.54	2709.11	8155.97	3.01057	1.59004	0.00183984	0.0565358
NCU03293	2338.11	3855.33	820.899	0.212926	-2.23158	0.00184086	0.0565358
NCU00931	211.277	312.738	109.815	0.351142	-1.50987	0.00188046	0.0575295
NCU08171	7997.36	4301	11693.7	2.71884	1.44299	0.00188523	0.0575295
NCU00244	1477.8	676.108	2279.49	3.37149	1.75339	0.00195223	0.0593849
NCU06055	3835.97	5495.17	2176.77	0.396124	-1.33598	0.00198251	0.0599446
NCU06386	2565.84	3838.69	1292.99	0.33683	-1.56991	0.00198314	0.0599446
NCU04170	6682.44	10408.5	2956.39	0.284036	-1.81585	0.00199212	0.0600268
NCU02164	8128.99	4533	11725	2.58658	1.37105	0.00201058	0.0602739
NCU04656	3881.28	2323.93	5438.62	2.34026	1.22667	0.0020129	0.0602739
NCU05089	296.856	124.47	469.242	3.76991	1.91453	0.00206636	0.0614936
NCU00023	17968.3	26700.2	9236.29	0.345925	-1.53147	0.00206763	0.0614936
NCU05842	298.03	551.589	44.4701	0.0806218	-3.63269	0.00207289	0.0614936
NCU08363	6431.56	9131.87	3731.26	0.408598	-1.29125	0.0021352	0.0631467
NCU09823	2738.22	3873.71	1602.72	0.413742	-1.2732	0.00216341	0.0637841
NCU08013	548.642	850.144	247.14	0.290703	-1.78238	0.00217433	0.0639094
NCU09480	4097.09	5821.68	2372.5	0.407528	-1.29503	0.00224789	0.0658106
NCU07206	2171.54	3069.53	1273.55	0.414902	-1.26916	0.00225275	0.0658106
NCU05978	139.526	64.9861	214.066	3.29403	1.71985	0.00233606	0.0679987
NCU10683	859.463	1266.24	452.688	0.357507	-1.48396	0.00234185	0.0679987
NCU06983	3974.47	6144.79	1804.14	0.293604	-1.76805	0.00235918	0.0682951
NCU05832	18515.3	28397.7	8632.9	0.304	-1.71786	0.00241075	0.0695777
NCU07482	1134.41	1548.81	720.015	0.464884	-1.10506	0.00241807	0.0695795
NCU09165	82.0069	119.625	44.3888	0.371066	-1.43025	0.00246983	0.0708559
NCU10344	58.7177	98.2247	19.2106	0.195578	-2.35418	0.00255255	0.0730105
NCU09224	1390.56	1967.09	814.025	0.413821	-1.27292	0.00262533	0.0748688
NCU05501	1703.41	2957.64	449.17	0.151868	-2.71911	0.00265234	0.0754145
NCU09518	1341.24	2062.8	619.687	0.300411	-1.73499	0.00266112	0.0754404
NCU00552	28238.1	15370.2	41105.9	2.67439	1.41921	0.00272384	0.0769907
NCU04430	6013.57	1924.99	10102.2	5.2479	2.39174	0.00275884	0.0777505
NCU00162	4327.18	6115.79	2538.58	0.415086	-1.26852	0.00279704	0.078596
NCU09213	890.793	1288.98	492.607	0.382168	-1.38772	0.00283044	0.0793021
NCU05126	317.831	517.157	118.505	0.229147	-2.12566	0.00285963	0.0796567
NCU02056	2798.46	3877.54	1719.39	0.443422	-1.17325	0.00285973	0.0796567
NCU09685	170.137	89.8182	250.456	2.78848	1.47948	0.00291639	0.0809995
NCU08174	963.713	1337.1	590.329	0.441501	-1.17951	0.00298715	0.082725
NCU09479	161.715	233.119	90.3104	0.387401	-1.3681	0.00315357	0.0870822
NCU08561	1671.93	768.317	2575.54	3.35218	1.7451	0.00317273	0.0871301
NCU04106	1649.15	821.242	2477.06	3.01623	1.59275	0.00317349	0.0871301
NCU05134	4985.43	8083.2	1887.67	0.23353	-2.09832	0.00318871	0.0872977
NCU09326	62392.2	87140.4	37644	0.431992	-1.21092	0.00319793	0.0873008
NCU09575	7450.98	4387.28	10514.7	2.39663	1.26101	0.00322628	0.0878246
NCU04282	594.758	318.059	871.456	2.73992	1.45413	0.00325387	0.0883246
NCU01978	798.459	1122.69	474.23	0.422405	-1.2433	0.00327714	0.088705
NCU10062	2055.85	1117.51	2994.19	2.67933	1.42187	0.00330441	0.0891913
NCU01200	41448.2	57152.6	25743.8	0.45044	-1.15059	0.00334964	0.0899548
NCU04933	643.583	983.625	303.541	0.308594	-1.69622	0.00335148	0.0899548
NCU04283	1552.5	923.71	2181.3	2.36145	1.23968	0.00344025	0.0918969
NCU09728	2935.86	4027.75	1843.97	0.457815	-1.12716	0.00344302	0.0918969
NCU11965	2808.4	3853.86	1762.94	0.457446	-1.12833	0.00345599	0.0919868
NCU08699	1755.64	819.383	2691.9	3.28528	1.71602	0.00347287	0.0921802
NCU00633	2011.89	2912.57	1111.22	0.381525	-1.39015	0.00350173	0.0926894
NCU09714	943.679	499.548	1387.81	2.77813	1.47411	0.00352828	0.0930532
NCU10497	15922	22623.9	9220.18	0.407542	-1.29498	0.0035349	0.0930532
NCU08748	1883.63	2685.55	1081.72	0.402792	-1.31189	0.00358003	0.0939833
NCU00585	23888.5	12557	35220.1	2.80483	1.48791	0.00373083	0.0976742
NCU07483	2701.54	3558.52	1844.55	0.518347	-0.94801	0.00375369	0.0978424
NCU05189	535.505	138.422	932.587	6.73729	2.75217	0.00375767	0.0978424
NCU07413	358.145	518.495	197.794	0.381477	-1.39033	0.00379372	0.0985134
NCU09342	62.2691	17.3309	107.207	6.18588	2.62898	0.00382883	0.0991564
NCU05170	1283.76	1940.36	627.169	0.323223	-1.6294	0.00384341	0.0992656
NCU04433	950.527	515.807	1385.25	2.68559	1.42524	0.00385903	0.0994011
NCU07649	599.016	362.21	835.822	2.30756	1.20637	0.00386946	0.0994026
NCU08622	166.684	80.2897	253.079	3.15207	1.6563	0.00393135	0.100722
NCU00375	891.336	442.664	1340.01	3.02715	1.59796	0.00395841	0.101145
NCU02579	17266.6	9538.48	24994.6	2.6204	1.38979	0.00397129	0.101204
NCU02061	327.806	481.244	174.368	0.362327	-1.46463	0.00410128	0.104222
NCU06369	1229.04	1751.33	706.754	0.403553	-1.30917	0.00411146	0.104222
NCU04796	16992.3	9888.28	24096.3	2.43686	1.28502	0.00413184	0.104414
NCU02361	3115.19	1584.21	4646.17	2.9328	1.55228	0.00414081	0.104414
NCU09906	2704.21	3965.81	1442.61	0.363761	-1.45894	0.00423797	0.106583
NCU07432	4703.94	7094.65	2313.23	0.326053	-1.61682	0.0043114	0.108146
NCU04374	1097.6	514.407	1680.8	3.26744	1.70816	0.00454006	0.113584
NCU01146	15109.6	21609.1	8610.07	0.398446	-1.32754	0.00461631	0.115191
NCU04467	1803.74	2896.66	710.829	0.245396	-2.02681	0.00469276	0.116795
NCU05712	887.404	1415.01	359.798	0.254272	-1.97555	0.00472953	0.117405
NCU01510	22343.2	11093.9	33592.5	3.02801	1.59837	0.00481389	0.119191
NCU01328	60200.4	83218.5	37182.3	0.446803	-1.16229	0.00488452	0.120451
NCU06137	30.0083	54.4533	5.56333	0.102167	-3.291	0.00488994	0.120451
NCU06140	465.381	687.747	243.015	0.353349	-1.50083	0.00500119	0.122563
NCU04689	18.6982	29.1416	8.2549	0.283269	-1.81976	0.00500125	0.122563
NCU02500	21061.3	28592.8	13529.9	0.473191	-1.07951	0.00509143	0.124454
NCU07593	85.9706	30.4584	141.483	4.64512	2.21572	0.00512269	0.1249
NCU07068	35924.6	19941.3	51907.9	2.60303	1.38019	0.00514452	0.125114
NCU09678	61.1733	91.6268	30.7198	0.335271	-1.5766	0.00520674	0.126306
NCU02903	492.582	682.923	302.241	0.44257	-1.17602	0.00522615	0.126457
NCU02668	24222.1	34114.6	14329.6	0.420045	-1.25138	0.0052756	0.127075
NCU07159	2445.04	1304.94	3585.13	2.74734	1.45804	0.00527822	0.127075
NCU09043	21238.6	11502.7	30974.6	2.69282	1.42912	0.00529652	0.127196
NCU09291	2191.99	3034.49	1349.49	0.444717	-1.16904	0.00534064	0.127935
NCU00565	2249.41	1214.96	3283.85	2.70285	1.43448	0.00538451	0.128664
NCU08445	8154.02	11323.2	4984.87	0.440236	-1.18365	0.0056026	0.133375
NCU06616	3380.45	1709.89	5051.02	2.954	1.56267	0.00562946	0.133375
NCU05585	12750.6	7211.23	18289.9	2.53631	1.34273	0.00563114	0.133375
NCU04034	1060.84	523.983	1597.69	3.04913	1.6084	0.00563732	0.133375
NCU05784	184.921	89.4192	280.424	3.13606	1.64895	0.00565811	0.133537
NCU06054	5531.67	7732.62	3330.72	0.430736	-1.21512	0.00574238	0.13519
NCU07353	94.5783	143.832	45.3241	0.315117	-1.66604	0.00575638	0.13519
NCU03202	487.219	652.728	321.71	0.492869	-1.02072	0.0058071	0.136048
NCU05414	6908.93	9082.74	4735.12	0.521332	-0.939726	0.00583252	0.13631
NCU04910	70192.2	97536.8	42847.7	0.439297	-1.18673	0.0060431	0.140888
NCU05858	1065.69	548.819	1582.57	2.88358	1.52786	0.00606792	0.141121
NCU05976	52.0053	21.6986	82.312	3.79342	1.9235	0.00608253	0.141121
NCU04298	2906.4	4045.5	1767.3	0.436856	-1.19477	0.00613134	0.141909
NCU02252	7820.92	11805.5	3836.34	0.324962	-1.62166	0.00617696	0.142046
NCU00575	32466.9	48900.5	16033.3	0.327876	-1.60878	0.00617907	0.142046
NCU00121	13379.6	19915	6844.27	0.343674	-1.54089	0.0061817	0.142046
NCU02490	6054.39	8273.12	3835.65	0.463628	-1.10896	0.00625565	0.143401
NCU01697	781.79	1145.72	417.86	0.364713	-1.45517	0.00672488	0.153614
NCU03219	6815	9561.55	4068.44	0.4255	-1.23277	0.00673325	0.153614
NCU04904	20750.2	30145.8	11354.5	0.376653	-1.40869	0.00676988	0.154083
NCU11467	147.272	207.848	86.6966	0.417115	-1.26148	0.00681518	0.154747
NCU01382	1111.18	1612.39	609.962	0.378296	-1.40241	0.00686303	0.155139
NCU06153	8736.57	5394.14	12079	2.23928	1.16304	0.00686484	0.155139
NCU05653	341.166	206.19	476.141	2.30923	1.20741	0.00694433	0.156566
NCU03965	4198.91	5635.8	2762.02	0.490084	-1.0289	0.00700537	0.157571
NCU07737	6865.05	10829.7	2900.42	0.267821	-1.90066	0.00707011	0.158655
NCU03180	310.025	445.893	174.157	0.390581	-1.3563	0.00708876	0.158702
NCU03813	15206.1	22650	7762.28	0.342706	-1.54495	0.00713679	0.159405
NCU09273	3967.08	1436.03	6498.13	4.52506	2.17794	0.0073041	0.162602
NCU01998	1997.43	2823.69	1171.18	0.41477	-1.26962	0.00731385	0.162602
NCU04797	6874.54	3343.62	10405.5	3.11204	1.63786	0.00737113	0.163496
NCU00061	1784.35	2482.68	1086.03	0.437444	-1.19283	0.00746786	0.165259
NCU09580	352.324	191.339	513.309	2.68272	1.4237	0.00750927	0.165792
NCU04169	22773.1	38428.7	7117.61	0.185216	-2.43272	0.00753428	0.165962
NCU05493	9487.34	12557.4	6417.3	0.511037	-0.968499	0.0075674	0.166309
NCU02608	1435.73	784.822	2086.64	2.65875	1.41075	0.00759772	0.166378
NCU02541	12658.4	17149.7	8167.08	0.476222	-1.07029	0.00760527	0.166378
NCU10397	10339.7	13951.2	6728.25	0.48227	-1.05209	0.00792734	0.173029
NCU04866	2269.81	654.389	3885.23	5.93718	2.56978	0.00814883	0.177311
NCU10761	143.561	202.398	84.7232	0.418597	-1.25637	0.00816253	0.177311
NCU07325	5892.24	2492	9292.49	3.72893	1.89876	0.00817901	0.177311
NCU01880	417.65	193.685	641.616	3.31268	1.728	0.00826006	0.178663
NCU05304	6051.7	8524.48	3578.93	0.419842	-1.25208	0.00828487	0.178796
NCU09692	3173.83	1763.86	4583.81	2.59874	1.37781	0.00852992	0.183671
NCU03910	16065.9	21893.5	10238.4	0.467645	-1.09651	0.00856131	0.183934
NCU04909	9055.04	12704.2	5405.9	0.425521	-1.2327	0.00864927	0.185408
NCU01013	4042.75	5669.45	2416.05	0.426152	-1.23056	0.00870224	0.185749
NCU06214	1807.61	2401.99	1213.22	0.50509	-0.985389	0.00870394	0.185749
NCU10021	52153.2	71401.3	32905	0.460845	-1.11765	0.0088611	0.188682
NCU07318	12372	19555.5	5188.52	0.265323	-1.91418	0.00894095	0.189918
NCU08761	2399.08	3362.44	1435.72	0.426989	-1.22773	0.00895877	0.189918
NCU05814	576.026	903.022	249.031	0.275775	-1.85844	0.00902097	0.190814
NCU04556	57.6387	92.94	22.3373	0.240341	-2.05684	0.00913652	0.192833
NCU08557	71.5755	25.0841	118.067	4.70684	2.23476	0.00927702	0.195368
NCU09523	632.311	1012.72	251.903	0.24874	-2.00729	0.00944516	0.198473
NCU04851	2227.73	1298.85	3156.61	2.43032	1.28115	0.00948145	0.198799
NCU04886	569.701	338.649	800.753	2.36455	1.24157	0.00961632	0.201187
NCU07668	2095.2	3510.88	679.519	0.193547	-2.36925	0.00976694	0.203893
NCU10304	58.493	82.2936	34.6924	0.421568	-1.24616	0.00994532	0.207165
NCU01824	11573.5	15948.1	7198.84	0.451391	-1.14755	0.00998838	0.207438
NCU08225	2149.1	1164.78	3133.41	2.69013	1.42768	0.0100197	0.207438
NCU03305	13494.3	19211.6	7776.98	0.404807	-1.30469	0.0100437	0.207438
NCU09133	36258.1	50634.6	21881.6	0.432148	-1.2104	0.0100602	0.207438
NCU00397	8430.69	5264.53	11596.8	2.20283	1.13936	0.0100667	0.207438
NCU03107	2755.22	1545.43	3965.02	2.56564	1.35932	0.0101606	0.208924
NCU03654	982.54	632.376	1332.7	2.10745	1.0755	0.0102301	0.209903
NCU11566	2237.26	2942.36	1532.16	0.520727	-0.941402	0.0104014	0.212963
NCU12084	863.501	1199.42	527.585	0.439868	-1.18486	0.0105632	0.215813
NCU07974	1908.33	2459.85	1356.8	0.551579	-0.85836	0.010649	0.217103
NCU02918	238.556	348.124	128.988	0.370524	-1.43236	0.0107055	0.217791
NCU09272	4420.71	1775.96	7065.46	3.97839	1.99218	0.0108294	0.219845
NCU02850	2831.58	4035.74	1627.42	0.403253	-1.31024	0.0109951	0.222739
NCU05569	647.324	945.098	349.549	0.369855	-1.43497	0.0110659	0.223699
NCU08167	9096.01	13772	4420.04	0.320945	-1.6396	0.0113122	0.228197
NCU01106	915.231	456.93	1373.53	3.006	1.58784	0.0113869	0.229222
NCU01195	33521.1	46820.5	20221.7	0.431899	-1.21123	0.011513	0.231274
NCU02091	934.43	1235.35	633.507	0.512814	-0.963492	0.0117776	0.236093
NCU02929	5638.83	3483.22	7794.45	2.23771	1.16202	0.0118183	0.236415
NCU08924	20560.6	12883.2	28237.9	2.19184	1.13214	0.0119031	0.237616
NCU07753	1406.27	1918.38	894.158	0.4661	-1.10129	0.012084	0.240343
NCU03761	2199.02	745.437	3652.61	4.89996	2.29277	0.0120899	0.240343
NCU01946	112.985	65.8095	160.16	2.43369	1.28315	0.0121332	0.240704
NCU02939	22.3725	9.84936	34.8956	3.54294	1.82495	0.0123192	0.24389
NCU05230	411.448	595.428	227.468	0.382024	-1.38827	0.0123978	0.244939
NCU04667	2571.73	1475.73	3667.74	2.48538	1.31347	0.0124416	0.245299
NCU04867	23.8408	45.2892	2.39245	0.052826	-4.24261	0.012648	0.248856
NCU03730	1313.62	800.842	1826.39	2.28059	1.18941	0.0126757	0.248891
NCU02365	66.2446	30.7509	101.738	3.30847	1.72616	0.0127034	0.248924
NCU02791	1191.09	1630.17	752.016	0.461312	-1.11618	0.0127623	0.249311
NCU02097	53420	69339.5	37500.5	0.540824	-0.88677	0.0127752	0.249311
NCU08791	19837.1	10568.3	29105.9	2.75407	1.46156	0.0128503	0.249769
NCU07324	138.05	68.8546	207.245	3.0099	1.58971	0.0128508	0.249769
NCU02879	72.0709	94.0985	50.0434	0.531819	-0.910992	0.0128914	0.249835
NCU08447	888.601	494.467	1282.73	2.59418	1.37528	0.0129064	0.249835
NCU10014	8542.73	12589	4496.45	0.357173	-1.4853	0.0129506	0.249835
NCU01111	44.2921	19.2252	69.359	3.60772	1.85109	0.0129585	0.249835
NCU03637	28959.1	38433.1	19485.1	0.506986	-0.979984	0.0130554	0.251199
NCU06915	5822.62	3073.53	8571.72	2.78889	1.47969	0.0134662	0.258583
NCU01648	23593.8	36328.7	10859	0.298908	-1.74222	0.0135326	0.259339
NCU12068	307.124	476.097	138.15	0.290172	-1.78502	0.0137006	0.262034
NCU09230	974.72	559.3	1390.14	2.4855	1.31354	0.0138408	0.264188
NCU01943	4.24177	8.15928	0.324259	0.0397412	-4.65322	0.0140513	0.267673
NCU03308	2168.3	2873.64	1462.96	0.509097	-0.973986	0.0145664	0.276935
NCU04618	2917.14	4785.6	1048.68	0.219133	-2.19012	0.0148917	0.282559
NCU03352	1965.11	1205.11	2725.11	2.26129	1.17714	0.0149614	0.28332
NCU08688	3192.83	4064.96	2320.71	0.570906	-0.808675	0.0150283	0.28387
NCU07607	1353.6	1828.92	878.288	0.480223	-1.05822	0.0150568	0.28387
NCU06420	3695.53	1929.69	5461.37	2.83018	1.50089	0.0150793	0.28387
NCU08974	7836.02	9899.85	5772.2	0.583059	-0.778286	0.0152624	0.286754
NCU09698	53412.5	70126.1	36698.8	0.523326	-0.93422	0.0153352	0.287557
NCU03967	44820.3	26424.8	63215.8	2.39229	1.25839	0.0155839	0.291651
NCU08037	3748.64	1837.02	5660.26	3.08122	1.6235	0.0156498	0.291764
NCU07622	484.12	652.607	315.632	0.483648	-1.04797	0.015669	0.291764
NCU09522	1506.26	2254.88	757.639	0.336	-1.57347	0.0156813	0.291764
NCU10546	6714.27	8584.96	4843.57	0.564193	-0.825741	0.015764	0.292718
NCU10007	17816.1	7080.92	28551.4	4.03215	2.01155	0.0157937	0.292718
NCU06771	3664.73	4961.68	2367.77	0.477211	-1.0673	0.0159435	0.294924
NCU06986	69148.8	39473.6	98824.1	2.50355	1.32398	0.0159857	0.295135
NCU09535	2159.86	1165.76	3153.97	2.7055	1.43589	0.0162248	0.298973
NCU06677	5276.06	7243.48	3308.65	0.456776	-1.13044	0.0165076	0.303448
NCU00236	3899.37	2510.7	5288.04	2.10621	1.07465	0.016531	0.303448
NCU07481	1212.28	1680.07	744.484	0.443128	-1.17421	0.0166976	0.30592
NCU07623	633.612	386.11	881.113	2.28202	1.19031	0.0168113	0.307417
NCU06185	47331.9	64165.7	30498	0.475301	-1.07309	0.0169457	0.309283
NCU11827	963.155	1354.26	572.052	0.42241	-1.24329	0.0171238	0.311939
NCU00319	131.357	176.584	86.129	0.48775	-1.03579	0.0171956	0.312653
NCU08364	2698.35	1805.7	3591	1.98871	0.99183	0.0172937	0.313842
NCU04837	2517.59	3514.84	1520.35	0.432552	-1.20906	0.0174468	0.315453
NCU11851	3577.7	1916.48	5238.92	2.73362	1.45081	0.0174483	0.315453
NCU05094	1843.35	986.719	2699.98	2.73632	1.45223	0.0175755	0.317154
NCU03364	34718	49433.7	20002.4	0.404631	-1.30532	0.0176913	0.318642
NCU01853	1577.49	850.13	2304.84	2.71117	1.43891	0.017815	0.320269
NCU02487	51.5952	76.1555	27.0349	0.354997	-1.49412	0.0180838	0.324493
NCU08771	58853	34300.6	83405.4	2.4316	1.28191	0.0182355	0.326256
NCU01418	132082	177935	86230.1	0.484617	-1.04508	0.0182795	0.326256
NCU08775	778.893	433.164	1124.62	2.5963	1.37646	0.0182842	0.326256
NCU05005	3050.96	1501.65	4600.27	3.06348	1.61517	0.0183738	0.326639
NCU02785	1687.48	2419.95	955.017	0.394643	-1.34138	0.0183739	0.326639
NCU08136	3434.92	4510.5	2359.35	0.523078	-0.934901	0.0184551	0.327475
NCU12013	141.257	198.256	84.2581	0.424996	-1.23448	0.0185189	0.328
NCU00584	3014.17	1759.73	4268.6	2.42571	1.27841	0.0186276	0.329318
NCU07932	6213.95	9538.64	2889.27	0.302902	-1.72308	0.018717	0.330287
NCU05818	264.598	124.112	405.084	3.26384	1.70657	0.0188416	0.331876
NCU06061	264.522	378.653	150.39	0.397172	-1.33216	0.0189497	0.333168
NCU04452	4329.86	2877.26	5782.45	2.00971	1.00699	0.0190172	0.333741
NCU11248	6929	9255.01	4603	0.497352	-1.00766	0.019113	0.33481
NCU00408	404.843	558.418	251.269	0.449965	-1.15212	0.0191496	0.334838
NCU09847	2683.21	3385.57	1980.85	0.585087	-0.773278	0.0192576	0.336114
NCU04912	1749.8	1232.76	2266.85	1.83884	0.878797	0.0194395	0.338671
NCU03983	3.76973	7.29116	0.248294	0.0340542	-4.87603	0.0194814	0.338786
NCU05906	2805.56	3819.36	1791.76	0.469127	-1.09195	0.0196124	0.340446
NCU03821	631.769	428.748	834.789	1.94704	0.961283	0.0197186	0.34167
NCU07207	257.349	392.309	122.388	0.311968	-1.68053	0.0198144	0.342516
NCU02713	5296.43	2992.45	7600.42	2.53986	1.34475	0.0198389	0.342516
NCU05766	551.869	312.28	791.458	2.53445	1.34167	0.0200557	0.345636
NCU08672	46.7029	72.1943	21.2116	0.293813	-1.76703	0.0204131	0.350197
NCU08712	560.587	371.178	749.996	2.02059	1.01477	0.0204375	0.350197
NCU02928	3213.46	2059.08	4367.84	2.12126	1.08492	0.0204453	0.350197
NCU03086	4062.46	5388.26	2736.65	0.507892	-0.977408	0.0204665	0.350197
NCU09415	1387.54	2527.04	248.051	0.0981591	-3.34873	0.0209297	0.356734
NCU07467	9188.56	6271.93	12105.2	1.93006	0.948646	0.0209561	0.356734
NCU06658	1806.99	1195.33	2418.65	2.02342	1.0168	0.0209603	0.356734
NCU05609	738.536	430.69	1046.38	2.42955	1.28069	0.0211993	0.360033
NCU04519	5706.31	7669.71	3742.91	0.488012	-1.03501	0.0212293	0.360033
NCU08418	7024.3	4497	9551.6	2.12399	1.08678	0.0212863	0.360363
NCU09506	210.375	390.198	30.5525	0.0783	-3.67484	0.0215169	0.363624
NCU01449	14727.2	9548.8	19905.5	2.08461	1.05978	0.021637	0.36501
NCU03043	9039.01	5173.78	12904.2	2.49416	1.31855	0.0217408	0.365655
NCU04809	1533.16	984.475	2081.85	2.11468	1.08044	0.0217515	0.365655
NCU06111	967.48	664.113	1270.85	1.9136	0.936289	0.0219182	0.36781
NCU01496	274.486	382.623	166.349	0.434761	-1.20171	0.0220824	0.369724
NCU08000	6597.95	8733.8	4462.09	0.510899	-0.968891	0.0221094	0.369724
NCU08607	7861.89	10842.2	4881.54	0.450233	-1.15125	0.022228	0.37106
NCU08691	256.36	136.025	376.694	2.7693	1.46952	0.022306	0.371478
NCU02798	2226.81	3189.29	1264.32	0.396429	-1.33487	0.0223306	0.371478
NCU01649	3115.97	1825.97	4405.97	2.41295	1.2708	0.0224973	0.373603
NCU09391	40.0183	12.4844	67.5522	5.41094	2.43588	0.0225919	0.374275
NCU07927	238.937	117.456	360.418	3.06853	1.61755	0.0226159	0.374275
NCU05951	883.453	475.503	1291.4	2.71587	1.44141	0.0227228	0.375397
NCU03152	1413.55	2025.58	801.515	0.395698	-1.33753	0.0228075	0.376147
NCU03257	5388.62	3634.76	7142.48	1.96505	0.974565	0.0228606	0.376335
NCU06808	221.949	138.939	304.959	2.1949	1.13416	0.0229196	0.376335
NCU09796	64.7193	33.0645	96.3742	2.91473	1.54336	0.0229367	0.376335
NCU02932	26742	18619	34864.9	1.87254	0.904996	0.0230579	0.377677
NCU07454	408.583	290.312	526.853	1.81478	0.859794	0.0232292	0.379833
NCU02424	12367.8	16926	7809.72	0.461405	-1.11589	0.0234092	0.382124
NCU01689	6873.72	9308.51	4438.94	0.476869	-1.06834	0.0236376	0.385197
NCU08711	14.5043	3.59942	25.4091	7.05922	2.81951	0.0236929	0.385442
NCU09533	2282.47	1520.88	3044.06	2.00151	1.00109	0.0238237	0.385702
NCU16026	33.2192	46.7344	19.704	0.421617	-1.24599	0.0238255	0.385702
NCU07761	1095.28	1468.67	721.894	0.491528	-1.02465	0.0238296	0.385702
NCU11363	114.852	69.617	160.087	2.29954	1.20134	0.0242205	0.391367
NCU11983	11.3643	2.7313	19.9973	7.32154	2.87215	0.0248577	0.400987
NCU02059	9723.67	17746.8	1700.58	0.0958245	-3.38346	0.0249129	0.401203
NCU09003	1694.58	2310.34	1078.82	0.466952	-1.09865	0.0249578	0.40125
NCU11241	2790.89	1762.08	3819.7	2.16772	1.11618	0.0250248	0.401655
NCU09335	4014.96	2559.88	5470.04	2.13684	1.09548	0.0252502	0.404289
NCU02969	194.068	103.757	284.379	2.7408	1.4546	0.0252733	0.404289
NCU09167	1192.69	674.645	1710.74	2.53577	1.34242	0.0254617	0.406624
NCU05822	1164.09	1729.27	598.906	0.346334	-1.52976	0.025584	0.407706
NCU09659	1725.26	1010.5	2440.02	2.41467	1.27182	0.0256146	0.407706
NCU09026	36.1305	17.3966	54.8645	3.15375	1.65707	0.0256747	0.407986
NCU05594	4938.07	2897.96	6978.19	2.40797	1.26782	0.0257641	0.408727
NCU00591	15815.8	9251.01	22380.5	2.41925	1.27456	0.0258891	0.410031
NCU11756	4997.87	6168.02	3827.73	0.620577	-0.688317	0.0260073	0.410764
NCU07363	36585.6	22546.6	50624.7	2.24534	1.16693	0.0260211	0.410764
NCU01032	2912.91	3597.49	2228.33	0.619411	-0.691031	0.0261672	0.4123
NCU04456	2081.38	2640.26	1522.5	0.57665	-0.794231	0.0262226	0.4123
NCU09456	110.849	145.787	75.9107	0.520695	-0.94149	0.0262475	0.4123
NCU10301	194.378	128.409	260.347	2.02749	1.01969	0.0264689	0.414856
NCU04466	732.011	494.158	969.864	1.96266	0.97281	0.0265378	0.414856
NCU09231	1193.85	801.157	1586.54	1.98031	0.985726	0.0265401	0.414856
NCU04947	231.954	335.746	128.161	0.381719	-1.38942	0.0268022	0.418271
NCU07323	135.07	65.9386	204.201	3.09684	1.6308	0.0273046	0.425419
NCU07794	1761.86	1114.54	2409.18	2.16159	1.11209	0.0273817	0.425928
NCU07308	1721.2	1123.89	2318.5	2.06294	1.0447	0.027461	0.426469
NCU04280	2660.98	1606.69	3715.27	2.31237	1.20937	0.027622	0.428275
NCU07439	18922.9	13772.9	24072.9	1.74784	0.805571	0.0280002	0.432742
NCU04913	279.497	193.281	365.714	1.89214	0.920017	0.0280004	0.432742
NCU00405	3057.9	4416.93	1698.87	0.384626	-1.37847	0.0281802	0.434564
NCU06935	761.91	946.047	577.772	0.610722	-0.711411	0.0282249	0.434564
NCU05104	51.8565	90.9361	12.7769	0.140504	-2.83131	0.0282544	0.434564
NCU04823	977.363	548.559	1406.17	2.56338	1.35805	0.0283066	0.434669
NCU09193	1146.17	1486.92	805.42	0.541669	-0.884517	0.028598	0.438442
NCU09929	10373.3	13125.9	7620.68	0.580582	-0.784428	0.0288384	0.441421
NCU07049	49.9491	89.108	10.7903	0.121093	-3.04582	0.0289725	0.442766
NCU03098	3362.67	1179.82	5545.53	4.70032	2.23276	0.029194	0.444898
NCU06242	12894.5	17296.9	8492.06	0.490958	-1.02633	0.0292048	0.444898
NCU08155	5003.91	2065.45	7942.37	3.84534	1.94311	0.02942	0.447465
NCU00944	3683.95	4844.23	2523.66	0.520962	-0.940749	0.0294717	0.44754
NCU08191	1116.78	1395.74	837.827	0.600274	-0.736307	0.02953	0.447716
NCU11695	28.3332	38.2693	18.3972	0.480731	-1.0567	0.0296871	0.448917
NCU01395	2826.24	3539.9	2112.57	0.596786	-0.744714	0.0297029	0.448917
NCU07307	3230.37	2100.54	4360.2	2.07575	1.05364	0.0297863	0.449469
NCU09611	1058.87	598.537	1519.2	2.53819	1.3438	0.0298971	0.450431
NCU04284	9008.83	5538.42	12479.2	2.25321	1.17198	0.0299683	0.450795
NCU11515	140.196	188.664	91.7281	0.486197	-1.04039	0.0301195	0.450921
NCU05404	30235.1	40985.7	19484.6	0.4754	-1.07279	0.0301373	0.450921
NCU02165	1012.45	1371.44	653.458	0.476474	-1.06953	0.0301605	0.450921
NCU08743	4292.14	5938.1	2646.17	0.445625	-1.1661	0.0302273	0.450921
NCU02423	5875.3	7727.04	4023.56	0.520711	-0.941444	0.030235	0.450921
NCU10572	9306.22	13322.3	5290.14	0.397089	-1.33247	0.0302591	0.450921
NCU03534	225.856	110.246	341.467	3.09732	1.63102	0.0305592	0.454383
NCU16027	93.6753	130.399	56.9518	0.43675	-1.19512	0.0305862	0.454383
NCU02948	12873.6	8844.16	16903.1	1.91122	0.93449	0.0307758	0.456491
NCU02239	543.691	683.33	404.052	0.591298	-0.758043	0.0309213	0.457264
NCU06034	1707.3	2199.74	1214.86	0.552272	-0.85655	0.0309896	0.457264
NCU11464	952.866	531.401	1374.33	2.58624	1.37086	0.0309912	0.457264
NCU09206	831.447	1047.44	615.449	0.587572	-0.767162	0.0310187	0.457264
NCU08095	44.4693	21.3462	67.5924	3.16648	1.66288	0.0315177	0.463906
NCU00021	314.448	453.367	175.529	0.387168	-1.36897	0.0316922	0.465759
NCU08439	124.987	83.4582	166.517	1.99521	0.996541	0.0318655	0.467588
NCU01692	17165.6	23927.6	10403.6	0.434792	-1.2016	0.0320851	0.469811
NCU05165	3538.8	4593.38	2484.22	0.540826	-0.886765	0.032115	0.469811
NCU04260	3163.03	2008.14	4317.92	2.15021	1.10448	0.0322665	0.471307
NCU05277	42.2126	63.7173	20.7078	0.324996	-1.62151	0.0323929	0.471909
NCU05852	1292.54	1749.44	835.642	0.477663	-1.06594	0.0324062	0.471909
NCU03861	222.693	117.555	327.831	2.78875	1.47962	0.0329531	0.478726
NCU00283	899.125	1334.13	464.122	0.347884	-1.52332	0.0329815	0.478726
NCU09168	754.156	467.097	1041.21	2.22912	1.15647	0.0330242	0.478726
NCU00296	180.071	247.014	113.127	0.457976	-1.12666	0.0331235	0.47944
NCU06468	662.245	955.268	369.222	0.386511	-1.37142	0.0332598	0.480686
NCU06125	5231.25	3644.07	6818.43	1.8711	0.90389	0.0334987	0.483395
NCU01794	4402.3	5675.03	3129.57	0.551463	-0.858664	0.0335481	0.483395
NCU04932	8467.79	12078.4	4857.18	0.402137	-1.31424	0.0336863	0.484658
NCU09116	2599.25	1549.24	3649.26	2.35551	1.23604	0.0339361	0.48752
NCU02761	10707.7	14231.8	7183.59	0.504755	-0.986344	0.0341601	0.489741
NCU05229	1306.26	945.469	1667.06	1.76321	0.818202	0.0341929	0.489741
NCU03053	935.111	1198.51	671.715	0.56046	-0.835318	0.0343998	0.491968
NCU02996	2065.65	1518.43	2612.87	1.72077	0.783053	0.0345174	0.492915
NCU03897	15622	21866	9377.97	0.428883	-1.22134	0.0346339	0.493842
NCU06911	225.63	341.604	109.655	0.321	-1.63936	0.0347196	0.494329
NCU07933	2487.93	3521.24	1454.62	0.413099	-1.27544	0.0355061	0.504356
NCU11485	2946.52	3664.2	2228.84	0.608276	-0.717203	0.0355292	0.504356
NCU04203	20233.4	26091.8	14375	0.55094	-0.860032	0.0359212	0.509167
NCU07617	1229.97	639.445	1820.5	2.847	1.50944	0.0360617	0.510403
NCU01427	14435.5	8494.9	20376	2.39862	1.2622	0.0361195	0.510467
NCU08434	13414	9757.93	17070.1	1.74936	0.806825	0.0362534	0.511605
NCU10596	9.6183	15.4216	3.815	0.247381	-2.0152	0.0363912	0.512795
NCU05859	274.97	172.489	377.451	2.18827	1.12979	0.0365258	0.513936
NCU04898	9917.46	13631.1	6203.86	0.455126	-1.13566	0.0373845	0.525246
NCU07626	227.725	122.344	333.107	2.72272	1.44505	0.0375194	0.52637
NCU09115	15097.6	9681.56	20513.7	2.11885	1.08328	0.037899	0.530918
NCU09615	1660.07	1011.26	2308.89	2.28318	1.19105	0.0380297	0.531971
NCU07222	986.412	1834.65	138.177	0.0753156	-3.73091	0.0381392	0.532596
NCU02075	9051.24	12991.3	5111.23	0.393436	-1.3458	0.0381855	0.532596
NCU00509	577.235	745.56	408.911	0.548461	-0.866539	0.0386238	0.537927
NCU12058	1640.08	760.329	2519.84	3.31414	1.72864	0.038844	0.539648
NCU00078	6474.32	8030.54	4918.11	0.612425	-0.707395	0.0388601	0.539648
NCU06387	3512.36	5368.13	1656.59	0.308597	-1.69621	0.0390367	0.541317
NCU01972	5558.2	3444.41	7672	2.22738	1.15535	0.0394501	0.545813
NCU07921	294.373	198.393	390.353	1.96757	0.976415	0.0394749	0.545813
NCU11365	800.276	545.125	1055.43	1.93612	0.953166	0.0397015	0.548119
NCU00810	9252.5	12563.7	5941.35	0.4729	-1.08039	0.039756	0.548119
NCU08543	62.0789	30.4832	93.6745	3.07298	1.61964	0.0398667	0.548855
NCU11364	141.38	77.4239	205.336	2.6521	1.40713	0.0401385	0.551803
NCU00849	67.9626	32.539	103.386	3.1773	1.6678	0.0404223	0.554909
NCU01088	799.963	527.807	1072.12	2.03127	1.02238	0.0405165	0.555407
NCU02802	477.748	294.916	660.58	2.23989	1.16343	0.0405962	0.555705
NCU10852	1642.46	1217.67	2067.24	1.6977	0.763579	0.041104	0.56117
NCU09738	2171.23	1301	3041.46	2.33778	1.22514	0.0411362	0.56117
NCU08769	17201.3	8474.99	25927.7	3.05932	1.61321	0.0411712	0.56117
NCU01196	511.703	695.997	327.408	0.470416	-1.08799	0.0413208	0.562408
NCU07253	6805.71	8492.61	5118.81	0.602737	-0.7304	0.0417406	0.567033
NCU06809	3175.76	2084.65	4266.87	2.04681	1.03338	0.0417919	0.567033
NCU03137	5389.74	7179.55	3599.92	0.501414	-0.995927	0.04189	0.567033
NCU07309	999.823	628.972	1370.67	2.17923	1.12382	0.0418972	0.567033
NCU00716	613.095	334.593	891.597	2.66472	1.41398	0.0420134	0.567468
NCU06754	2973.06	4128.9	1817.23	0.440125	-1.18401	0.0420479	0.567468
NCU12016	1316.43	849.776	1783.08	2.0983	1.06922	0.0422361	0.569207
NCU08925	1056.82	693.486	1420.15	2.04784	1.0341	0.0424097	0.569312
NCU06156	675.689	430.518	920.86	2.13896	1.09691	0.0424152	0.569312
NCU11416	113.404	150.451	76.3557	0.507511	-0.978489	0.042489	0.569312
NCU11922	2306.88	3072.8	1540.96	0.501485	-0.995723	0.0425047	0.569312
NCU08636	175.546	115.905	235.187	2.02913	1.02086	0.0425409	0.569312
NCU11860	1245.55	729.355	1761.74	2.41547	1.27231	0.0426271	0.56967
NCU12116	5148.52	3517.25	6779.78	1.92758	0.946789	0.0430988	0.575171
NCU01598	230.679	142.473	318.885	2.23821	1.16235	0.0434487	0.578284
NCU02403	4971.5	3578.15	6364.86	1.77881	0.830916	0.0434901	0.578284
NCU00935	10127.9	5976.99	14278.9	2.38898	1.25639	0.0435131	0.578284
NCU03819	9676.34	13457.5	5895.15	0.438056	-1.19081	0.0438552	0.582022
NCU01112	432.835	221.718	643.952	2.90438	1.53823	0.0439849	0.582937
NCU09992	11654.3	6119	17189.5	2.80921	1.49016	0.0440799	0.583389
NCU01852	380.35	251.538	509.161	2.02419	1.01734	0.0442236	0.583781
NCU02936	4756.29	2657.23	6855.36	2.57989	1.36731	0.0442313	0.583781
NCU09782	8178.8	5166.94	11190.7	2.16582	1.11491	0.0445754	0.587424
NCU07518	58.0783	76.6269	39.5298	0.515874	-0.954911	0.0446905	0.587424
NCU09060	8.38752	2.70245	14.0726	5.20735	2.38055	0.0446913	0.587424
NCU05914	56.4177	85.4678	27.3676	0.320209	-1.64291	0.0454294	0.596308
NCU04943	1586.81	2074.03	1099.6	0.530174	-0.915462	0.0455222	0.596709
NCU04168	1823.53	2507.91	1139.16	0.454227	-1.13851	0.0457216	0.597989
NCU06042	3014.86	4218.71	1811.02	0.429283	-1.22	0.0457447	0.597989
NCU01752	5178.41	7233.09	3123.73	0.431866	-1.21134	0.0460632	0.600257
NCU08272	4046.79	2903.92	5189.66	1.78712	0.837638	0.0460693	0.600257
NCU09216	4949.24	6294.99	3603.49	0.572439	-0.804807	0.0461114	0.600257
NCU01348	46.6608	23.9563	69.3653	2.89549	1.53381	0.0461942	0.600257
NCU06235	1498.94	2211.76	786.113	0.355423	-1.49239	0.0462314	0.600257
NCU09541	8470.51	6152.15	10788.9	1.75367	0.810379	0.0465973	0.604189
NCU02540	5027.04	3112.41	6941.67	2.23032	1.15725	0.0467454	0.60529
NCU05151	1834.62	1124.81	2544.43	2.2621	1.17766	0.0468182	0.605414
NCU11292	2785.06	3660.05	1910.08	0.521872	-0.938232	0.0469603	0.606433
NCU01654	11099	8236.68	13961.4	1.69503	0.761307	0.0472596	0.609037
NCU05865	946.932	1124.87	768.989	0.683622	-0.548729	0.047326	0.609037
NCU10512	300.911	180.084	421.738	2.34189	1.22767	0.0473526	0.609037
NCU00316	2381.2	1751.39	3011.02	1.71922	0.781753	0.0476286	0.611766
NCU06687	37438.3	48443.7	26433	0.545644	-0.873968	0.04791	0.613634
NCU10658	1756.71	1161.35	2352.07	2.02528	1.01812	0.0479359	0.613634
NCU01704	21917.6	28230	15605.2	0.552787	-0.855203	0.0480357	0.613634
NCU11436	344.567	421.344	267.791	0.635563	-0.653892	0.0480941	0.613634
NCU09235	32935.3	19810.4	46060.2	2.32505	1.21726	0.0481394	0.613634
NCU08507	551.65	788.893	314.407	0.398542	-1.3272	0.0481583	0.613634
NCU08469	5706.74	2500.07	8913.4	3.56526	1.83401	0.0482884	0.614475
NCU01061	613.78	233.121	994.438	4.26576	2.0928	0.0483778	0.614796
NCU02359	961.649	1275.13	648.165	0.508312	-0.976214	0.0486936	0.61799
NCU00797	530.912	662.839	398.984	0.601932	-0.732328	0.0490616	0.621837
NCU11745	116430	78557.4	154302	1.9642	0.97394	0.0493221	0.624312
NCU11102	5175.15	6735.8	3614.5	0.536611	-0.898052	0.0495742	0.626023
NCU01554	3274.22	4003.27	2545.16	0.635772	-0.653418	0.0496223	0.626023
NCU07937	2538.07	3189.44	1886.7	0.591547	-0.757435	0.0496532	0.626023
NCU00680	7886.88	5613.02	10160.7	1.81021	0.856156	0.0499429	0.628847
NCU05625	895.198	672.973	1117.42	1.66043	0.731554	0.0501392	0.630491
NCU07311	23745.4	12247.2	35243.5	2.87767	1.5249	0.0503036	0.631729
NCU01351	26.2187	34.839	17.5984	0.505134	-0.985261	0.0505464	0.633947
NCU08417	6270.14	8455.54	4084.75	0.483086	-1.04965	0.0507888	0.636154
NCU05770	49711.8	37372.7	62050.8	1.66032	0.731465	0.0512182	0.637766
NCU06312	682.545	1005.27	359.825	0.35794	-1.48221	0.0512182	0.637766
NCU08554	19905.3	13708.2	26102.4	1.90415	0.929145	0.0512227	0.637766
NCU04533	7674.8	1738.39	13611.2	7.82979	2.96897	0.0512687	0.637766
NCU09532	3206.21	2382.6	4029.82	1.69135	0.758176	0.0512839	0.637766
NCU09758	620.925	816.147	425.704	0.521602	-0.93898	0.0513168	0.637766
NCU00143	179.874	247.668	112.08	0.452539	-1.14388	0.0514118	0.638119
NCU06083	418.874	585.632	252.116	0.430502	-1.21591	0.0516535	0.640289
NCU01912	32078	42524.1	21631.8	0.508695	-0.975128	0.0518885	0.642372
NCU05629	290.071	463.045	117.096	0.252882	-1.98346	0.0520703	0.643791
NCU00510	95.8296	57.1767	134.483	2.35205	1.23392	0.0521789	0.644283
NCU03802	1388.86	1842.12	935.591	0.507887	-0.977421	0.0522999	0.644283
NCU05169	552.506	697.421	407.592	0.584428	-0.774902	0.052423	0.644283
NCU04765	832.818	1076.75	588.886	0.546912	-0.870621	0.0524297	0.644283
NCU05952	33.3702	15.5969	51.1436	3.27909	1.71329	0.0525031	0.644283
NCU05650	364.636	513.942	215.329	0.418975	-1.25506	0.0525136	0.644283
NCU06334	6166.87	4195.98	8137.76	1.93942	0.955624	0.0525991	0.644507
NCU06985	2621.69	1667.55	3575.84	2.14436	1.10055	0.0531325	0.650211
NCU01597	4555.67	5830.22	3281.12	0.562777	-0.829364	0.0532967	0.650593
NCU06228	1731.25	1290.3	2172.19	1.68348	0.751446	0.0533541	0.650593
NCU10770	17.202	9.1814	25.2226	2.74714	1.45793	0.0533674	0.650593
NCU02287	9568.99	6698.39	12439.6	1.8571	0.893053	0.0535393	0.651859
NCU11665	89.1285	129.458	48.7994	0.376953	-1.40754	0.053647	0.652342
NCU06043	28137.5	34269.5	22005.4	0.642129	-0.639066	0.0538616	0.654122
NCU08839	111.469	156.715	66.2228	0.422568	-1.24275	0.0541481	0.656768
NCU03753	694772	442150	947393	2.14269	1.09943	0.0545287	0.660549
NCU07479	26.5039	10.3979	42.6099	4.09792	2.03489	0.0547651	0.662574
NCU02727	3176.14	2137.44	4214.84	1.97191	0.979591	0.0552901	0.668083
NCU07180	332.798	238.338	427.258	1.79265	0.842098	0.0554399	0.669049
NCU00957	15151.1	19737.1	10565.2	0.535296	-0.90159	0.0555464	0.669491
NCU09332	14098.3	18988	9208.58	0.484969	-1.04404	0.0561139	0.675482
NCU04078	2513.23	1614.18	3412.29	2.11394	1.07994	0.0562171	0.675875
NCU03739	11380.3	14367.9	8392.66	0.584125	-0.77565	0.0563509	0.676635
NCU07267	38849	20318.7	57379.4	2.82397	1.49773	0.0564516	0.676995
NCU03775	78.1695	46.5417	109.797	2.35911	1.23824	0.0565631	0.677484
NCU04855	1795.6	2178.14	1413.05	0.648743	-0.624281	0.0566617	0.677818
NCU02611	633.4	485.75	781.049	1.60792	0.685198	0.0569371	0.679447
NCU06200	10087	13127.4	7046.49	0.536776	-0.897609	0.0569397	0.679447
NCU00583	46.3562	26.4027	66.3097	2.51147	1.32853	0.0572335	0.681293
NCU05626	185.126	139.742	230.51	1.64955	0.722068	0.0572366	0.681293
NCU02134	24379.4	31811.3	16947.5	0.53275	-0.908469	0.0574647	0.682288
NCU09553	3745.2	2333.13	5157.27	2.21045	1.14434	0.0574694	0.682288
NCU03074	920.6	1265.62	575.584	0.454785	-1.13674	0.0575383	0.682288
NCU01252	1966.91	2434.55	1499.26	0.615825	-0.699408	0.057605	0.682288
NCU06182	3069.45	3765.18	2373.73	0.630441	-0.665566	0.0578066	0.68383
NCU07176	2092.08	1440.8	2743.36	1.90405	0.929074	0.058056	0.685935
NCU05616	629.838	812.973	446.702	0.549467	-0.863894	0.0585931	0.690005
NCU04537	338.031	461.43	214.631	0.465144	-1.10425	0.0586064	0.690005
NCU02342	1708.75	2039.93	1377.57	0.675301	-0.566398	0.0586826	0.690005
NCU02941	2435.11	1725.24	3144.98	1.82292	0.866255	0.0586886	0.690005
NCU00798	5861.32	8213.4	3509.25	0.427259	-1.22682	0.0588699	0.690264
NCU10387	11585.6	15600	7571.23	0.485335	-1.04295	0.0588945	0.690264
NCU07169	7804.92	9783.42	5826.41	0.595539	-0.747731	0.0590591	0.690264
NCU11237	1768.21	2443.51	1092.92	0.447276	-1.16076	0.0590592	0.690264
NCU06790	13572.7	16839.5	10306	0.61201	-0.708373	0.0590708	0.690264
NCU07287	145069	98631.3	191507	1.94165	0.957282	0.0591868	0.690466
NCU09285	110278	68330.9	152225	2.22777	1.1556	0.0592322	0.690466
NCU02138	4086.71	6328.07	1845.35	0.291613	-1.77787	0.0593689	0.691218
NCU10610	1115.84	1526.48	705.211	0.461986	-1.11408	0.0595426	0.692399
NCU07675	5045.65	3446.26	6645.05	1.92819	0.947247	0.0600832	0.697839
NCU11195	4310.35	2851.05	5769.66	2.0237	1.017	0.0605007	0.701396
NCU06070	129.702	86.8916	172.513	1.98538	0.989415	0.0605358	0.701396
NCU07500	10.8184	17.3984	4.23846	0.243612	-2.03734	0.0606238	0.701566
NCU04478	170.946	103.952	237.939	2.28894	1.19468	0.0607816	0.702212
NCU08677	57787.6	37876	77699.3	2.05141	1.03662	0.0608261	0.702212
NCU11435	3223.19	3834.73	2611.65	0.681052	-0.554164	0.0612381	0.706117
NCU16025	402.292	533.504	271.079	0.508109	-0.976789	0.0613604	0.706158
NCU07541	484.859	593.634	376.083	0.633526	-0.658524	0.0614372	0.706158
NCU07585	4412.19	2923.21	5901.17	2.01873	1.01345	0.0614841	0.706158
NCU04852	10.4703	18.0721	2.86849	0.158725	-2.6554	0.0615364	0.706158
NCU00766	1843.64	1243.74	2443.55	1.96468	0.974296	0.06177	0.707605
NCU04028	140.829	88.5338	193.125	2.18137	1.12524	0.0618741	0.707605
NCU04843	17763	11937.1	23588.9	1.9761	0.982654	0.0619168	0.707605
NCU01881	18223.3	14184.6	22262	1.56945	0.650263	0.0619579	0.707605
NCU02819	8824.08	6665.03	10983.1	1.64787	0.720604	0.0621582	0.709047
NCU08448	1853.17	1361.89	2344.45	1.72146	0.783636	0.0629784	0.717253
NCU00580	1226.44	858.392	1594.48	1.85752	0.893378	0.0630273	0.717253
NCU05844	94.7329	67.338	122.128	1.81365	0.8589	0.063288	0.719366
NCU11981	7.85433	0.725654	14.983	20.6476	4.3679	0.0634154	0.719584
NCU00399	781.934	416.116	1147.75	2.75825	1.46375	0.0635799	0.719584
NCU05105	693.21	526.38	860.039	1.63387	0.708296	0.0635958	0.719584
NCU04360	2271.42	1607.34	2935.49	1.82631	0.868931	0.0636119	0.719584
NCU01573	78.4095	47.0424	109.777	2.33357	1.22254	0.0636826	0.719584
NCU06423	150.035	113.557	186.513	1.64246	0.715856	0.0637948	0.720002
NCU08307	1752.69	2360.6	1144.77	0.484947	-1.0441	0.0644673	0.726736
NCU00939	13230.6	9785.25	16675.9	1.70419	0.769087	0.0647548	0.72912
NCU11520	2297.56	2958.66	1636.46	0.553109	-0.854365	0.0649089	0.729997
NCU07233	1372.69	995.32	1750.05	1.75828	0.814165	0.0650693	0.730942
NCU01459	2996.49	2206.03	3786.94	1.71663	0.779582	0.0653187	0.732885
NCU05667	16987.7	21489.3	12486.2	0.581041	-0.783288	0.0654242	0.732931
NCU04310	5753.89	7287.02	4220.77	0.579217	-0.787823	0.0654758	0.732931
NCU07908	26.6296	15.2831	37.976	2.48484	1.31315	0.0655963	0.733424
NCU02136	28869.9	34531.3	23208.5	0.6721	-0.573253	0.0663282	0.739921
NCU09767	468.513	243.886	693.14	2.84207	1.50694	0.0663319	0.739921
NCU09271	2744.23	1754.89	3733.58	2.12753	1.08918	0.0665052	0.740992
NCU02882	1607	2719.51	494.483	0.181828	-2.45936	0.0665871	0.741042
NCU06304	143.564	180.648	106.48	0.589436	-0.762593	0.0668218	0.742509
NCU05631	79.864	47.3007	112.427	2.37687	1.24906	0.0668738	0.742509
NCU02613	265.78	364.535	167.025	0.458186	-1.126	0.0670689	0.742925
NCU01124	774.321	597.73	950.913	1.59087	0.669819	0.0671127	0.742925
NCU07242	417.336	271.528	563.145	2.07399	1.05241	0.0672094	0.742925
NCU04371	6976.18	8456.87	5495.48	0.649825	-0.621877	0.0672215	0.742925
NCU07362	5083.85	3297.42	6870.28	2.08353	1.05903	0.0673508	0.743497
NCU09864	8767.98	5413	12123	2.2396	1.16324	0.067586	0.744218
NCU08044	11924.2	17641.4	6206.99	0.351841	-1.507	0.0676241	0.744218
NCU03657	6650.09	8331.95	4968.23	0.596287	-0.745922	0.0676491	0.744218
NCU08689	3928	4835.37	3020.63	0.624694	-0.678779	0.0678525	0.744892
NCU06366	5088.81	3619.03	6558.58	1.81225	0.85778	0.0678741	0.744892
NCU03645	666.7	881.866	451.534	0.512022	-0.965723	0.0679436	0.744892
NCU09487	31.343	16.2609	46.4252	2.85503	1.5135	0.0680588	0.745302
NCU11090	557.661	700.963	414.359	0.591128	-0.758456	0.0681692	0.74566
NCU04297	823.096	1040.72	605.47	0.581779	-0.781456	0.0683861	0.747179
NCU02246	234.253	362.456	106.05	0.292587	-1.77306	0.0685298	0.747896
NCU09604	17.6106	27.0187	8.20251	0.303586	-1.71982	0.0686549	0.74838
NCU04449	3968.01	4736.35	3199.66	0.675555	-0.565855	0.0688106	0.74838
NCU01551	2201.62	1417.35	2985.88	2.10666	1.07496	0.0688692	0.74838
NCU10055	7984.81	5054.4	10915.2	2.15955	1.11073	0.0688866	0.74838
NCU02265	8727.91	6054.99	11400.8	1.88288	0.912941	0.0692974	0.750651
NCU00646	651.154	879.734	422.573	0.480341	-1.05787	0.0693879	0.750651
NCU00803	1264.61	867.086	1662.14	1.91693	0.938797	0.069398	0.750651
NCU07167	3772.02	2650.63	4893.4	1.84613	0.884502	0.069409	0.750651
NCU07982	2275.54	3180.37	1370.71	0.43099	-1.21428	0.0695965	0.751831
NCU01420	9975.52	12462.8	7488.21	0.600843	-0.73494	0.0698013	0.752597
NCU07191	12224.2	15701.9	8746.57	0.557041	-0.844145	0.0699129	0.752597
NCU00288	26.5548	13.7932	39.3165	2.85043	1.51118	0.0700858	0.752597
NCU04177	511.043	632.253	389.832	0.616577	-0.697648	0.07015	0.752597
NCU01342	4847.04	6415	3279.08	0.511159	-0.968156	0.0702196	0.752597
NCU03512	182.732	120.261	245.204	2.03893	1.02781	0.0702559	0.752597
NCU07188	1597.71	2034.81	1160.62	0.570381	-0.810003	0.0702918	0.752597
NCU06218	2612.85	3368.25	1857.46	0.55146	-0.858672	0.0702958	0.752597
NCU06745	1606.24	1140.45	2072.03	1.81685	0.86144	0.0707239	0.754463
NCU03747	1602.89	2002.33	1203.45	0.601028	-0.734495	0.0708019	0.754463
NCU09407	4838.56	3787.77	5889.36	1.55484	0.636763	0.0708141	0.754463
NCU02560	1591.71	1147.74	2035.67	1.77363	0.826707	0.0708601	0.754463
NCU00011	25.6973	12.2225	39.1721	3.20491	1.68028	0.0709315	0.754463
NCU06509	3122.9	4463.12	1782.69	0.399426	-1.324	0.0709425	0.754463
NCU00419	127.667	163.642	91.6931	0.560328	-0.835657	0.0712008	0.755417
NCU09232	108.053	65.7381	150.368	2.28737	1.19369	0.0712646	0.755417
NCU06402	12510.3	18399.9	6620.77	0.359827	-1.47462	0.0712688	0.755417
NCU12106	9179.21	11658.9	6699.49	0.574623	-0.799313	0.0715263	0.756931
NCU11549	140.989	83.3294	198.648	2.38389	1.25331	0.0715695	0.756931
NCU04603	1946.39	2648.32	1244.45	0.469903	-1.08956	0.0718036	0.758569
NCU05819	1674.07	1172.4	2175.74	1.85579	0.892037	0.0719374	0.759145
NCU07934	807.85	973.221	642.48	0.660159	-0.599115	0.0722407	0.760996
NCU09903	627.21	857.134	397.286	0.463505	-1.10934	0.0722716	0.760996
NCU01701	4822.6	5876.76	3768.45	0.641246	-0.641049	0.0728146	0.764887
NCU00748	3429.75	2143.64	4715.86	2.19993	1.13746	0.0728608	0.764887
NCU00843	1268.2	942.753	1593.65	1.69042	0.757386	0.0728806	0.764887
NCU02380	10207.8	13722.5	6693.04	0.487742	-1.03581	0.0735139	0.770689
NCU06738	13865.9	18288.7	9443.06	0.516332	-0.953628	0.0736484	0.771256
NCU06204	427.085	562.328	291.842	0.51899	-0.946221	0.0741607	0.775773
NCU00318	55.8401	73.4721	38.2081	0.520036	-0.943318	0.0745647	0.779149
NCU05756	1074.09	700.288	1447.89	2.06756	1.04793	0.074949	0.781693
NCU00440	11604.3	14681.2	8527.42	0.58084	-0.783787	0.0749714	0.781693
NCU12022	348.17	468.267	228.074	0.487061	-1.03783	0.0754633	0.785218
NCU07578	626.533	432.693	820.372	1.89597	0.922934	0.0754734	0.785218
NCU00360	1505.76	1103.67	1907.86	1.72864	0.789641	0.0755569	0.785234
NCU02238	62599	38964.2	86233.8	2.21315	1.1461	0.0757516	0.786405
NCU07876	2050.39	2377.03	1723.75	0.725168	-0.463613	0.0760734	0.78842
NCU11986	35.7766	54.0721	17.4812	0.323295	-1.62907	0.0761436	0.78842
NCU12125	340.465	233.068	447.862	1.92159	0.942303	0.0761925	0.78842
NCU09794	2102.72	1360.9	2844.54	2.0902	1.06364	0.0763518	0.788637
NCU03873	15824.6	18847.5	12801.7	0.679226	-0.558036	0.0763781	0.788637
NCU08880	775.087	519.442	1030.73	1.9843	0.988633	0.0764869	0.78891
NCU06702	19705	25558.2	13851.8	0.541972	-0.88371	0.0768319	0.791616
NCU07263	1386.95	985.633	1788.27	1.81434	0.859446	0.0771233	0.793765
NCU04778	794.816	560.402	1029.23	1.83659	0.877033	0.0772938	0.794228
NCU06265	47662.3	27975.8	67348.9	2.4074	1.26748	0.0773788	0.794228
NCU08179	211.325	298.376	124.275	0.416504	-1.2636	0.0774899	0.794228
NCU05908	542.807	735.219	350.395	0.476586	-1.06919	0.0775166	0.794228
NCU01318	17797.8	22633.7	12961.8	0.572676	-0.804208	0.0775827	0.794228
NCU12107	338.29	225.42	451.159	2.00141	1.00102	0.0781601	0.798981
NCU02127	4458.96	2687.07	6230.85	2.31883	1.2134	0.0782137	0.798981
NCU05098	22.6679	9.64342	35.6924	3.70121	1.888	0.0787948	0.803768
NCU02310	1829.44	2270.33	1388.55	0.611606	-0.709325	0.0788502	0.803768
NCU10763	1846.71	2220.99	1472.42	0.662957	-0.593012	0.078939	0.803819
NCU09337	307.46	414.105	200.816	0.48494	-1.04412	0.0790259	0.803835
NCU06102	1146.94	1484.91	808.967	0.544793	-0.87622	0.0791083	0.803835
NCU02189	5.55987	10.4902	0.629491	0.0600073	-4.05872	0.0792376	0.804054
NCU04857	2004.75	2438.36	1571.13	0.64434	-0.634107	0.0793685	0.804054
NCU07417	1827.61	2267.99	1387.23	0.611657	-0.709205	0.0793816	0.804054
NCU06785	27648	34148	21147.9	0.619301	-0.691287	0.079721	0.806638
NCU09564	155.586	204.062	107.11	0.52489	-0.929914	0.0798682	0.806837
NCU16001	58.0604	72.0595	44.0614	0.611459	-0.709673	0.079909	0.806837
NCU04830	5003.72	8195.32	1812.11	0.221116	-2.17713	0.0802888	0.809818
NCU08860	1843.86	2394.8	1292.92	0.539885	-0.889275	0.0806782	0.81289
NCU02383	126.07	162.711	89.4301	0.549626	-0.863477	0.0808818	0.813276
NCU06906	787.144	986.333	587.954	0.596101	-0.746372	0.0808863	0.813276
NCU05198	1062.23	762.443	1362.02	1.78639	0.837049	0.0810061	0.813628
NCU00306	687.643	1013.54	361.746	0.356913	-1.48635	0.0811014	0.813731
NCU02349	9148.32	11460.5	6836.1	0.59649	-0.745431	0.0813315	0.815186
NCU03428	59.1832	44.1823	74.184	1.67904	0.747639	0.0818122	0.819148
NCU03157	211.595	133.76	289.431	2.16382	1.11358	0.0819915	0.820003
NCU01741	2249.51	2957.7	1541.33	0.521123	-0.940303	0.0820688	0.820003
NCU04771	4640.35	3643.22	5637.49	1.54739	0.629839	0.0822906	0.821059
NCU03746	12.8371	5.22781	20.4464	3.91109	1.96757	0.0823458	0.821059
NCU03561	52.8332	78.1748	27.4917	0.351669	-1.50771	0.0826105	0.822244
NCU06338	8382.47	9984.26	6780.68	0.679137	-0.558225	0.0826363	0.822244
NCU07424	940.426	604.99	1275.86	2.1089	1.07649	0.0829769	0.824467
NCU07277	48394.4	68873.2	27915.5	0.405318	-1.30287	0.0830318	0.824467
NCU05298	2644.5	3156.96	2132.05	0.675349	-0.566296	0.0839751	0.832971
NCU02130	4361.96	2714.01	6009.92	2.21441	1.14692	0.0844393	0.836039
NCU06491	435.928	503.961	367.894	0.730005	-0.454023	0.0844589	0.836039
NCU06252	2471.55	2860.78	2082.32	0.727885	-0.458217	0.0846941	0.837502
NCU06845	450.604	552.035	349.174	0.63252	-0.660816	0.0855129	0.844388
NCU04411	2810.27	3334.89	2285.66	0.685378	-0.545028	0.0855668	0.844388
NCU05856	1441.62	1745.13	1138.1	0.652159	-0.616705	0.0858948	0.846753
NCU07723	26232.2	31832.6	20631.8	0.648133	-0.625637	0.0863529	0.850238
NCU04635	5226.26	3315.99	7136.54	2.15216	1.10579	0.0864258	0.850238
NCU06615	3915.71	2521.81	5309.61	2.10548	1.07415	0.086938	0.854196
NCU04815	17490.6	20775	14206.2	0.68381	-0.548333	0.0870064	0.854196
NCU12021	481.783	645.797	317.769	0.492058	-1.0231	0.0873371	0.856565
NCU05652	592.41	357.228	827.591	2.3167	1.21207	0.0875688	0.857926
NCU09424	491.233	645.67	336.796	0.521622	-0.938923	0.0876549	0.857926
NCU01068	13777.4	20674.7	6880.15	0.332781	-1.58735	0.0879097	0.859542
NCU10342	46.0537	58.0177	34.0896	0.587572	-0.767161	0.0881407	0.860922
NCU06660	34867.4	25249.1	44485.8	1.76188	0.817114	0.088341	0.861999
NCU03578	6842.66	8326.14	5359.18	0.643657	-0.635636	0.0886598	0.86423
NCU02060	770.487	943.64	597.333	0.633009	-0.659702	0.0890991	0.865524
NCU00471	468.071	346.223	589.918	1.70386	0.76881	0.0892029	0.865524
NCU11236	4773.38	6352.19	3194.58	0.502909	-0.991629	0.089243	0.865524
NCU06603	14078.6	9596.29	18560.8	1.93417	0.951713	0.0892487	0.865524
NCU03403	148.181	207.896	88.4662	0.42553	-1.23267	0.0892958	0.865524
NCU09430	306.514	356.334	256.693	0.720372	-0.473185	0.0894052	0.865524
NCU08230	1779.96	1382.07	2177.84	1.57578	0.65607	0.0894337	0.865524
NCU09363	817.936	1017.2	618.675	0.608215	-0.717346	0.0895222	0.865524
NCU07494	1323.93	1592.54	1055.32	0.662666	-0.593646	0.0896187	0.865524
NCU04373	55359.9	69788.9	40930.8	0.586494	-0.769812	0.0897424	0.865524
NCU04608	42.057	28.3178	55.7961	1.97035	0.978455	0.0897861	0.865524
NCU01161	5509.35	6695.79	4322.92	0.645617	-0.631249	0.0906545	0.873016
NCU11959	2815.86	1833.02	3798.7	2.07238	1.05129	0.09079	0.873358
NCU06643	9297.83	6583.85	12011.8	1.82444	0.867451	0.090915	0.873358
NCU12093	260.718	152.719	368.717	2.41435	1.27164	0.0909634	0.873358
NCU07293	3678.87	5044.68	2313.06	0.458514	-1.12496	0.0913225	0.875703
NCU03621	3403.95	4493.65	2314.26	0.515007	-0.957336	0.0914391	0.875703
NCU12067	198.883	273.335	124.431	0.455231	-1.13533	0.0914818	0.875703
NCU07874	14302.5	17065	11540	0.676236	-0.564401	0.0916849	0.876771
NCU02118	842.252	547.443	1137.06	2.07704	1.05453	0.0919015	0.877966
NCU03817	692.76	433.635	951.885	2.19513	1.1343	0.0919964	0.877997
NCU09619	304.086	226.006	382.165	1.69095	0.757832	0.092332	0.880323
NCU07823	170.177	207.158	133.196	0.642969	-0.637179	0.0925653	0.881274
NCU06128	180.774	128.295	233.253	1.8181	0.862429	0.0926946	0.881274
NCU00025	11478.6	7831.58	15125.7	1.93137	0.949624	0.0927076	0.881274
NCU07200	13552.9	6598.18	20507.6	3.10807	1.63602	0.0929395	0.882603
NCU06850	228.162	295.773	160.551	0.542819	-0.881456	0.093037	0.882654
NCU02068	4726.55	5862.43	3590.66	0.612487	-0.707248	0.0936043	0.887158
NCU01270	621.832	444.998	798.667	1.79476	0.843795	0.0939111	0.888493
NCU01608	356.837	229.766	483.908	2.1061	1.07457	0.0939307	0.888493
NCU03995	11359.7	14037.8	8681.55	0.618439	-0.693297	0.0944533	0.892555
NCU01945	4753.16	3561.16	5945.16	1.66944	0.739368	0.0946319	0.893362
NCU03488	11623.5	7543.25	15703.8	2.08184	1.05786	0.0948933	0.894948
NCU02603	2196.43	1648.2	2744.67	1.66525	0.735741	0.0951549	0.896136
NCU03317	4440.96	5312.48	3569.44	0.671898	-0.573686	0.0952063	0.896136
NCU12005	205.684	161.575	249.793	1.54599	0.628528	0.0954671	0.897709
NCU00379	5146.99	5962.34	4331.63	0.726498	-0.460968	0.0956466	0.898161
NCU03121	731.779	547.54	916.018	1.67297	0.74241	0.0957026	0.898161
NCU05639	1358.16	1048.87	1667.46	1.58977	0.668815	0.0958298	0.898475
NCU04528	203.093	159.575	246.61	1.54542	0.627997	0.0960154	0.899053
NCU07770	13.5514	20.7976	6.30513	0.303166	-1.72182	0.0960792	0.899053
NCU07484	75.7277	108.794	42.661	0.392125	-1.35061	0.0963062	0.90013
NCU05788	36.3278	52.2954	20.3601	0.389329	-1.36094	0.0963822	0.90013
NCU05058	11.6303	3.54172	19.7189	5.5676	2.47705	0.0968567	0.903682
NCU02390	5231.31	3389.67	7072.95	2.08662	1.06117	0.0970068	0.903744
NCU04569	8609.08	6626.2	10592	1.5985	0.676717	0.097052	0.903744
NCU02795	488.266	658.463	318.069	0.483048	-1.04976	0.0971906	0.904156
NCU01025	831.408	959.317	703.499	0.733334	-0.447458	0.0973019	0.904184
NCU00723	1515.8	1916.28	1115.32	0.582023	-0.780853	0.0973824	0.904184
NCU07133	7708.96	5227.73	10190.2	1.94926	0.962925	0.0977354	0.906405
NCU11187	4281.85	5577.91	2985.78	0.535287	-0.901616	0.097904	0.906405
NCU01931	814.632	593.163	1036.1	1.74674	0.804662	0.0979839	0.906405
NCU05801	2693.05	3409.43	1976.68	0.579768	-0.786451	0.098	0.906405
NCU06505	47.0409	23.1113	70.9705	3.07081	1.61862	0.0982593	0.907532
NCU05763	11.5835	1.39361	21.7734	15.6238	3.96567	0.0983274	0.907532
NCU05197	313.82	219.256	408.385	1.8626	0.897315	0.0985157	0.907532
NCU16004	299.428	385.925	212.93	0.551738	-0.857946	0.098524	0.907532
NCU03054	2530.38	3045.92	2014.85	0.66149	-0.596208	0.0987251	0.907532
NCU03530	48842.1	32073.2	65611	2.04567	1.03257	0.0988923	0.907532
NCU07459	3339.05	4216.14	2461.96	0.583936	-0.776117	0.0989209	0.907532
NCU08193	1637.13	1973.22	1301.04	0.659352	-0.60088	0.0989515	0.907532
NCU01097	3608.81	5040.2	2177.41	0.432009	-1.21087	0.0990603	0.907532
NCU08784	2042	3038.16	1045.84	0.344235	-1.53853	0.0990689	0.907532
NCU08772	5967.32	4619.25	7315.39	1.58367	0.663274	0.0993197	0.908487
NCU03283	10792.5	12574.4	9010.52	0.716577	-0.480806	0.0994242	0.908487
NCU01849	140.634	114.594	166.673	1.45446	0.540485	0.0994577	0.908487
NCU09602	11416.5	16225.8	6607.09	0.407196	-1.2962	0.0996883	0.909727
NCU04699	2250.2	2670.58	1829.83	0.68518	-0.545445	0.0999371	0.91113
NCU03607	3815.11	4706.75	2923.47	0.621122	-0.687051	0.100279	0.913194
NCU00097	243.842	110.69	376.994	3.40585	1.76802	0.100442	0.913194
NCU09514	6323.98	8612.16	4035.8	0.468616	-1.09352	0.100449	0.913194
NCU03803	14891.8	11071.4	18712.2	1.69014	0.757143	0.100978	0.917126
NCU11771	114.808	149.616	79.9994	0.534698	-0.903204	0.101188	0.918164
NCU03979	4516.72	6045.44	2988	0.494257	-1.01667	0.101345	0.918716
NCU08341	5066.58	6323.74	3809.41	0.602399	-0.731209	0.102383	0.926484
NCU04410	5222.34	7111.38	3333.3	0.468727	-1.09318	0.102428	0.926484
NCU05833	2058.5	2692.91	1424.09	0.528828	-0.919129	0.102491	0.926484
NCU07523	1907.64	2462.99	1352.29	0.549045	-0.865003	0.10293	0.928941
NCU03413	377.115	512.243	241.986	0.472405	-1.0819	0.103046	0.928941
NCU00658	974.56	1193.04	756.078	0.63374	-0.658037	0.103221	0.928941
NCU02315	2026.95	2446.63	1607.26	0.656928	-0.606193	0.103335	0.928941
NCU09210	4352.64	3075	5630.28	1.83099	0.87262	0.103361	0.928941
NCU09733	406.423	501.716	311.131	0.620133	-0.68935	0.103668	0.928941
NCU09841	540.326	443.691	636.961	1.43559	0.521648	0.103742	0.928941
NCU08148	10140.9	7605.38	12676.5	1.66678	0.737063	0.103782	0.928941
NCU09402	2414.72	2942.13	1887.32	0.641482	-0.64052	0.103837	0.928941
NCU01274	2529.96	2965.78	2094.14	0.706101	-0.502054	0.103841	0.928941
NCU08762	8081.54	9494.76	6668.33	0.702317	-0.509807	0.103966	0.928941
NCU09899	2117.56	2479.76	1755.36	0.707872	-0.498439	0.104107	0.928941
NCU02590	1532.92	1888.36	1177.47	0.623542	-0.681442	0.104115	0.928941
NCU07887	8209.48	9445.93	6973.03	0.738205	-0.437907	0.104121	0.928941
NCU05156	970.058	702.714	1237.4	1.76089	0.816303	0.104439	0.930479
NCU09194	11043.4	7709.81	14376.9	1.86476	0.898987	0.104529	0.930479
NCU10537	642.611	470.556	814.665	1.73128	0.791842	0.104584	0.930479
NCU01026	802.37	917.695	687.046	0.748665	-0.417608	0.105588	0.937765
NCU01867	104.227	66.0865	142.367	2.15426	1.10719	0.105612	0.937765
NCU11405	585.203	788.629	381.778	0.484104	-1.04661	0.105849	0.937765
NCU11934	53.3834	30.6603	76.1066	2.48225	1.31165	0.105869	0.937765
NCU04077	3789.75	6165.57	1413.93	0.229326	-2.12453	0.105938	0.937765
NCU00247	615.621	496.934	734.308	1.47768	0.563332	0.106004	0.937765
NCU03179	1081.01	1345.64	816.368	0.606675	-0.721004	0.106171	0.937765
NCU06583	4128.74	3439.31	4818.17	1.40091	0.486367	0.106186	0.937765
NCU03758	3977.49	4585.64	3369.34	0.734759	-0.444657	0.10673	0.941698
NCU09886	5663.61	4606.13	6721.1	1.45917	0.545144	0.106918	0.942494
NCU06974	1788.33	2290.14	1286.51	0.561762	-0.83197	0.107181	0.943401
NCU02580	90412.8	67631.4	113194	1.67369	0.743036	0.107218	0.943401
NCU09620	431.129	333.768	528.491	1.58341	0.663034	0.107364	0.943816
NCU04500	4.22084	7.20461	1.23707	0.171705	-2.542	0.107602	0.945047
NCU04539	453.096	268.106	638.087	2.37998	1.25095	0.107903	0.946823
NCU05037	608.799	433.271	784.326	1.81024	0.856184	0.108074	0.947452
NCU11109	10809.4	13791.7	7827.08	0.567521	-0.817254	0.108248	0.948109
NCU00245	939.015	741.664	1136.37	1.53218	0.61559	0.108699	0.951187
NCU01837	12.7553	6.85621	18.6543	2.7208	1.44403	0.109002	0.952238
NCU07142	8399.56	10043.4	6755.72	0.672654	-0.572064	0.109113	0.952238
NCU01240	21689.7	17550.5	25828.9	1.47169	0.557477	0.109117	0.952238
NCU05246	4909.4	3997.66	5821.13	1.45613	0.542143	0.109268	0.95269
NCU00067	4243.89	5424.43	3063.36	0.564734	-0.824357	0.109374	0.952748
NCU00322	2584.04	1780.36	3387.73	1.90283	0.928145	0.109608	0.953395
NCU01734	29.2525	18.0663	40.4388	2.23835	1.16243	0.109702	0.953395
NCU00305	2384.72	2829.75	1939.7	0.685469	-0.544836	0.109764	0.953395
NCU01528	164590	224584	104596	0.465735	-1.10242	0.109846	0.953395
NCU09631	343.939	246.105	441.774	1.79506	0.844034	0.110039	0.954124
NCU07678	1324.95	964.144	1685.76	1.74845	0.806075	0.110129	0.954124
NCU05039	173.553	96.2754	250.83	2.60534	1.38147	0.110338	0.955063
NCU01860	252.391	186.944	317.837	1.70017	0.765679	0.110783	0.958055
NCU00878	485.419	805.248	165.59	0.205638	-2.28182	0.111016	0.959204
NCU00214	1233.63	1511.19	956.081	0.632669	-0.660476	0.111212	0.960032
NCU07379	4018.69	2464.85	5572.53	2.2608	1.17683	0.111435	0.961086
NCU01634	65752.9	75246.6	56259.1	0.747663	-0.419539	0.111539	0.961122
NCU08217	2498.51	3080.41	1916.61	0.622191	-0.68457	0.112036	0.962406
NCU02923	6.27828	9.90706	2.6495	0.267435	-1.90274	0.11207	0.962406
NCU11845	201.25	138.699	263.802	1.90197	0.927498	0.112096	0.962406
NCU07008	1896.45	1366.99	2425.9	1.77463	0.827521	0.112196	0.962406
NCU01509	11319.5	9505.82	13133.3	1.3816	0.466342	0.11228	0.962406
NCU08132	18431.3	23008	13854.6	0.602163	-0.731774	0.112558	0.962406
NCU11473	401.269	322.081	480.458	1.49173	0.576986	0.112591	0.962406
NCU04532	130.144	93.3728	166.914	1.78761	0.838033	0.112675	0.962406
NCU09372	148.405	96.1733	200.636	2.08619	1.06087	0.112695	0.962406
NCU11484	1842.46	2172.88	1512.04	0.695867	-0.523116	0.112743	0.962406
NCU07652	7.33862	1.42246	13.2548	9.31821	3.22005	0.112838	0.962406
NCU08753	37.6697	50.5974	24.7419	0.488996	-1.0321	0.112952	0.962406
NCU08039	13.6689	5.02188	22.3159	4.44373	2.15177	0.112994	0.962406
NCU04163	37.0094	47.0925	26.9263	0.571776	-0.806479	0.113389	0.964401
NCU01364	4944.14	6076.09	3812.2	0.62741	-0.672519	0.113529	0.964401
NCU07441	290.469	212.637	368.301	1.73206	0.792492	0.113591	0.964401
NCU02285	172.826	128.339	217.313	1.69327	0.759814	0.113696	0.964401
NCU04848	13981.3	17580	10382.6	0.590595	-0.75976	0.113731	0.964401
NCU03800	5883.7	7116.12	4651.29	0.653627	-0.613461	0.113844	0.964504
NCU00954	2301.53	2754.41	1848.64	0.671156	-0.575279	0.114158	0.966308
NCU03082	649.132	755.333	542.932	0.718798	-0.476342	0.114349	0.966458
NCU11382	43.4663	35.3551	51.5775	1.45884	0.544823	0.114377	0.966458
NCU01976	468.061	361.778	574.345	1.58756	0.666813	0.114633	0.966994
NCU09018	4248.9	5067.04	3430.75	0.677072	-0.56262	0.114643	0.966994
NCU01520	89.0403	62.0041	116.077	1.87208	0.90464	0.115038	0.969195
NCU06472	1997.72	2280.38	1715.06	0.752094	-0.411016	0.115162	0.969195
NCU06648	2275.38	2772.56	1778.21	0.64136	-0.640794	0.115207	0.969195
NCU07158	10195.9	7971.56	12420.3	1.55808	0.639767	0.1155	0.970805
NCU01953	20303.8	24895.5	15712.1	0.631121	-0.664011	0.115734	0.971387
NCU07140	261.016	323.32	198.711	0.614594	-0.702295	0.115865	0.971387
NCU04766	7302.18	9012.75	5591.6	0.62041	-0.688706	0.115873	0.971387
NCU00787	783.062	967.821	598.304	0.618197	-0.693862	0.116003	0.971623
NCU03762	64.3748	36.2405	92.5092	2.55264	1.35199	0.116338	0.972963
NCU07581	13.1559	19.637	6.67469	0.339903	-1.5568	0.116366	0.972963
NCU09913	149.714	97.8191	201.608	2.06103	1.04337	0.116596	0.97323
NCU02789	2534.81	2913.12	2156.51	0.740273	-0.43387	0.116601	0.97323
NCU02910	57.0634	72.7425	41.3844	0.568916	-0.813712	0.116787	0.973939
NCU00695	19422.9	14420.8	24425.1	1.69374	0.76021	0.117053	0.974825
NCU07745	11359	9624.69	13093.3	1.36038	0.444011	0.11715	0.974825
NCU01728	1404.11	1901.11	907.115	0.47715	-1.06749	0.117199	0.974825
NCU07241	379.792	305.366	454.219	1.48746	0.57285	0.117301	0.974832
NCU02721	1.87618	3.4281	0.324259	0.0945886	-3.40219	0.117683	0.976878
NCU05974	4345.35	5889.61	2801.09	0.475599	-1.07218	0.117751	0.976878
NCU03682	816.404	664.206	968.602	1.45828	0.544273	0.117892	0.977196
NCU07938	57.267	40.4639	74.0701	1.83052	0.872254	0.118187	0.977827
NCU04675	2059.06	2781.48	1336.64	0.48055	-1.05724	0.118189	0.977827
NCU01400	3722.11	4926.26	2517.95	0.511128	-0.968242	0.118274	0.977827
NCU11313	2542.69	3188.42	1896.97	0.594956	-0.749145	0.118468	0.978311
NCU08877	4600.71	3617.47	5583.95	1.54361	0.626306	0.118558	0.978311
NCU01107	19846.5	12917.7	26775.4	2.07277	1.05156	0.118639	0.978311
NCU04605	20788.1	13206.7	28369.5	2.14812	1.10307	0.118796	0.978765
NCU05013	5460.42	6468.8	4452.03	0.688232	-0.539034	0.119038	0.979918
NCU03506	1288.86	997.502	1580.21	1.58417	0.663726	0.119367	0.981445
NCU07305	6135.42	7878.68	4392.17	0.557476	-0.843018	0.119495	0.981445
NCU06966	3268.67	4125.21	2412.13	0.584728	-0.774162	0.119701	0.981445
NCU11458	271.6	213.251	329.95	1.54724	0.629696	0.119733	0.981445
NCU06078	210.665	253.824	167.507	0.659932	-0.599611	0.119736	0.981445
NCU03648	24368.5	16192.3	32544.7	2.00989	1.00712	0.11996	0.982442
NCU04079	2637.73	3042.27	2233.19	0.734054	-0.446042	0.120159	0.982919
NCU07503	1759.43	2006.26	1512.6	0.753942	-0.407475	0.120223	0.982919
NCU00250	763.347	415.91	1110.78	2.67073	1.41723	0.120396	0.983365
NCU02930	550.684	424.655	676.713	1.59356	0.672251	0.120483	0.983365
NCU16024	2.44074	3.91897	0.962506	0.245602	-2.02561	0.120701	0.984303
NCU04129	2313.74	2807.68	1819.79	0.648145	-0.625612	0.121192	0.987465
NCU05560	2291.93	1504.94	3078.91	2.04587	1.03272	0.121565	0.987659
NCU01127	504.925	345.101	664.749	1.92624	0.945788	0.121579	0.987659
NCU07879	3832.15	4738.86	2925.43	0.617327	-0.695893	0.121631	0.987659
NCU04346	487.655	588.992	386.317	0.655895	-0.608463	0.121711	0.987659
NCU09408	449.134	339.764	558.505	1.6438	0.717037	0.121731	0.987659
NCU04872	3775.81	5795.68	1755.94	0.302973	-1.72274	0.122268	0.990626
NCU09995	42488.8	48517.3	36460.3	0.751491	-0.412173	0.122399	0.990626
NCU11533	21.0773	8.3306	33.8239	4.0602	2.02155	0.122407	0.990626
NCU03468	917.802	724.02	1111.58	1.53529	0.618515	0.122717	0.992147
NCU03392	936.036	709.999	1162.07	1.63672	0.710811	0.122802	0.992147
NCU08305	2.40276	4.03437	0.77115	0.191145	-2.38726	0.122925	0.992302
NCU01216	6259.5	4781.97	7737.02	1.61796	0.694172	0.123122	0.99306
NCU01851	197.717	151.664	243.771	1.60731	0.684649	0.12351	0.99456
NCU05973	331.691	241.497	421.885	1.74695	0.804842	0.123615	0.99456
NCU05225	3300.91	2454	4147.82	1.69022	0.757214	0.123619	0.99456
NCU03348	1472.5	1659.96	1285.04	0.77414	-0.369333	0.124002	0.996801
NCU08774	13.5504	7.67239	19.4283	2.53224	1.34041	0.124262	0.998056
NCU10008	22153.8	17965.6	26342	1.46625	0.552131	0.124491	0.998684
NCU08773	222.137	184.34	259.935	1.41008	0.495779	0.124549	0.998684
NCU07269	1884.11	1240.47	2527.76	2.03774	1.02697	0.124742	0.999393
NCU07268	1933.75	2231.4	1636.1	0.733216	-0.44769	0.125841	1
NCU05953	937.581	791.974	1083.19	1.36771	0.451759	0.126011	1
NCU02954	2384.91	3190.97	1578.86	0.49479	-1.01511	0.126618	1
NCU00780	375.76	298.376	453.144	1.5187	0.602838	0.126641	1
NCU02302	483.699	630.296	337.101	0.53483	-0.902847	0.126663	1
NCU03070	6039.59	8228.84	3850.33	0.467906	-1.09571	0.127359	1
NCU07811	365.372	278.758	451.986	1.62143	0.697266	0.127458	1
NCU08969	157.863	129.08	186.647	1.44598	0.53205	0.127498	1
NCU01347	2040.34	1487.92	2592.76	1.74254	0.801189	0.127929	1
NCU03354	1447.39	979.001	1915.78	1.95687	0.968549	0.128052	1
NCU05537	3955.39	2626.9	5283.88	2.01145	1.00824	0.128069	1
NCU06263	206.279	155.909	256.648	1.64614	0.719088	0.128122	1
NCU07430	7772.44	9330.84	6214.04	0.665967	-0.586476	0.128461	1
NCU08522	86.5061	71.0817	101.931	1.43399	0.520038	0.128794	1
NCU05495	225209	184482	265935	1.44152	0.527588	0.128924	1
NCU05805	2163.04	1781.5	2544.58	1.42834	0.514335	0.129029	1
NCU04112	1838.13	2437.47	1238.78	0.508224	-0.976465	0.129049	1
NCU03123	1830.22	2119.59	1540.86	0.726957	-0.460057	0.12922	1
NCU07298	2714.17	2083.87	3344.47	1.60493	0.682514	0.129279	1
NCU03893	20031.6	16827.8	23235.5	1.38078	0.465486	0.129319	1
NCU11917	99.7662	68.1826	131.35	1.92644	0.945937	0.129393	1
NCU09679	724.508	891.56	557.457	0.62526	-0.677471	0.12942	1
NCU01089	1469.48	1064.84	1874.13	1.76002	0.815592	0.129444	1
NCU02225	3324.62	3979.53	2669.71	0.670862	-0.575913	0.129604	1
NCU01064	6011.4	3932.6	8090.19	2.05721	1.04069	0.129837	1
NCU00138	2873.05	3428.77	2317.33	0.675849	-0.565227	0.13067	1
NCU01572	352.153	231.372	472.934	2.04404	1.03142	0.130718	1
NCU05728	63.8777	48.4803	79.2752	1.6352	0.70947	0.131157	1
NCU07496	1702.9	2005.41	1400.39	0.698309	-0.518062	0.131295	1
NCU09050	934.749	605.579	1263.92	2.08713	1.06152	0.131331	1
NCU02435	87220.4	103207	71233.5	0.690198	-0.534919	0.131347	1
NCU04609	1974.29	2384.99	1563.59	0.655595	-0.609122	0.132134	1
NCU03925	1623.66	1885	1362.32	0.722717	-0.468497	0.132182	1
NCU03222	29351.3	23524.9	35177.6	1.49534	0.580469	0.132507	1
NCU09055	57.7396	38.0709	77.4084	2.03327	1.0238	0.132516	1
NCU12121	675.082	494.783	855.382	1.7288	0.789773	0.132855	1
NCU06459	8225.8	9983.01	6468.58	0.647959	-0.626026	0.132863	1
NCU01451	14393.7	11614.8	17172.5	1.4785	0.564133	0.132954	1
NCU09729	1089.97	1360.36	819.582	0.602475	-0.731027	0.133116	1
NCU00872	604.134	824.96	383.308	0.464638	-1.10582	0.133336	1
NCU09674	5382.5	3669.19	7095.81	1.93389	0.951506	0.133475	1
NCU07619	303.304	221.937	384.67	1.73324	0.79347	0.133605	1
NCU06306	2431.23	1531.64	3330.82	2.17468	1.1208	0.133725	1
NCU09915	1530.92	1282.37	1779.47	1.38765	0.472642	0.133732	1
NCU11763	1952.26	2600.79	1303.73	0.501284	-0.996301	0.134122	1
NCU03848	2012.44	1525.51	2499.37	1.63838	0.71227	0.13421	1
NCU07449	154.379	95.3575	213.4	2.2379	1.16214	0.13427	1
NCU03297	6110.32	7927.44	4293.21	0.541563	-0.884799	0.134307	1
NCU08232	919.872	729.505	1110.24	1.52191	0.60588	0.134398	1
NCU06175	953.26	772.373	1134.15	1.46839	0.554236	0.134444	1
NCU12081	83.0082	53.86	112.156	2.08237	1.05823	0.134754	1
NCU07856	2377.83	1758.33	2997.33	1.70465	0.769475	0.134966	1
NCU00264	1491.46	1066.23	1916.69	1.79764	0.846105	0.135287	1
NCU05878	829.651	651.071	1008.23	1.54857	0.630939	0.135422	1
NCU04526	475.942	384.804	567.081	1.47369	0.55943	0.135556	1
NCU04386	910.812	1077.68	743.945	0.690321	-0.534661	0.135969	1
NCU00430	12518.4	10591.4	14445.5	1.36389	0.447728	0.136298	1
NCU07442	2079.95	1639.29	2520.62	1.53763	0.62071	0.136514	1
NCU08726	2629.18	1749.99	3508.38	2.0048	1.00345	0.136641	1
NCU05774	1.5875	3.05085	0.124147	0.0406926	-4.61909	0.136851	1
NCU09732	8875.78	6256.18	11495.4	1.83745	0.877702	0.136954	1
NCU04935	78.309	48.6304	107.988	2.22058	1.15094	0.137004	1
NCU03764	341.323	271.407	411.239	1.51521	0.599519	0.137057	1
NCU07693	2600.55	3525.95	1675.16	0.475094	-1.07372	0.137084	1
NCU03459	2368.29	2918.29	1818.3	0.62307	-0.682534	0.137337	1
NCU03608	1145.6	1530.55	760.658	0.496984	-1.00873	0.137347	1
NCU01488	387.55	478.174	296.925	0.620956	-0.687437	0.137914	1
NCU01868	2253.08	1593.7	2912.46	1.82749	0.869863	0.138302	1
NCU04294	2.4002	3.57057	1.22983	0.344434	-1.5377	0.13831	1
NCU03330	2320.34	2834.03	1806.65	0.637485	-0.649538	0.138475	1
NCU00721	3539.89	2516.59	4563.18	1.81324	0.858571	0.138698	1
NCU03365	413.469	546.831	280.107	0.512237	-0.965117	0.138805	1
NCU09236	16.7847	8.10158	25.4678	3.14356	1.6524	0.138815	1
NCU10030	774.252	601.103	947.401	1.5761	0.656363	0.138873	1
NCU02594	757.977	905.027	610.927	0.675038	-0.56696	0.138879	1
NCU09279	25.0543	13.6738	36.4347	2.66456	1.4139	0.138916	1
NCU06328	2782.17	1415.51	4148.83	2.93098	1.55138	0.139	1
NCU06720	1168.98	883.746	1454.21	1.64551	0.718532	0.139286	1
NCU00545	4115.98	5323.19	2908.77	0.546434	-0.871882	0.139364	1
NCU06084	811.251	995.157	627.345	0.630398	-0.665664	0.139539	1
NCU11571	4.23524	6.73682	1.73366	0.25734	-1.95825	0.139588	1
NCU01291	7635.74	6267.52	9003.95	1.43661	0.522664	0.139618	1
NCU10458	76.4146	91.0592	61.77	0.67835	-0.559898	0.139745	1
NCU00799	607.909	726.86	488.958	0.672699	-0.571968	0.140052	1
NCU08738	647.188	899.918	394.458	0.438327	-1.18992	0.140137	1
NCU08261	6.28177	10.8386	1.7249	0.159144	-2.6516	0.140162	1
NCU07965	18088.4	23125.1	13051.8	0.564399	-0.825212	0.14021	1
NCU09401	1651.81	1848.66	1454.96	0.787035	-0.345501	0.140231	1
NCU00915	6520.65	8672.96	4368.35	0.503674	-0.989437	0.140414	1
NCU00168	1680.67	1310.75	2050.59	1.56444	0.645647	0.14047	1
NCU00201	136.464	158.486	114.441	0.722092	-0.469745	0.14061	1
NCU08017	3168.48	2393.28	3943.67	1.64781	0.720553	0.140876	1
NCU02397	9859.78	7309.21	12410.3	1.69791	0.763757	0.140895	1
NCU03208	467.101	864.079	70.1235	0.0811541	-3.62319	0.141024	1
NCU06783	23006.6	27521.4	18491.7	0.671903	-0.573675	0.141166	1
NCU09727	1133.24	1378.43	888.058	0.644253	-0.634302	0.141569	1
NCU01052	602.556	750.687	454.426	0.605347	-0.724167	0.141637	1
NCU08149	63.7864	50.28	77.2928	1.53725	0.620348	0.141756	1
NCU06555	1015.03	683.065	1346.99	1.97197	0.97964	0.141911	1
NCU07724	4803.37	5903.13	3703.61	0.627397	-0.672549	0.141979	1
NCU10225	1540.01	1935.76	1144.26	0.591117	-0.758483	0.142013	1
NCU06396	772.82	545.986	999.653	1.83091	0.872563	0.142874	1
NCU00733	32.4805	23.5001	41.4608	1.76429	0.819084	0.143138	1
NCU07154	1152.21	818.037	1486.39	1.81702	0.861572	0.143195	1
NCU02333	6507.38	4510.62	8504.14	1.88536	0.914841	0.143222	1
NCU05849	57.2623	67.6496	46.8751	0.69291	-0.52926	0.143291	1
NCU03514	1204.96	1400.09	1009.83	0.721264	-0.4714	0.143775	1
NCU02220	1593.72	1810.33	1377.12	0.7607	-0.3946	0.144549	1
NCU08233	109.442	67.9962	150.887	2.21905	1.14995	0.144894	1
NCU00260	4510.01	3676.06	5343.96	1.45372	0.539749	0.145139	1
NCU08727	349.914	257.903	441.925	1.71353	0.776975	0.145168	1
NCU02126	2410.03	1515.12	3304.93	2.1813	1.12519	0.145171	1
NCU05933	537.697	388.188	687.206	1.77029	0.823988	0.145556	1
NCU11424	9347.83	7041	11654.7	1.65526	0.727055	0.145726	1
NCU03518	5424.32	4495.18	6353.46	1.41339	0.499164	0.145768	1
NCU00786	229.273	275.932	182.615	0.661812	-0.595506	0.14577	1
NCU10048	481.096	366.199	595.993	1.62751	0.702668	0.146102	1
NCU08523	59.2694	47.2389	71.3	1.50935	0.593925	0.14611	1
NCU00246	731.39	594.59	868.19	1.46015	0.546116	0.14628	1
NCU01145	6848.74	8202.25	5495.23	0.669966	-0.577839	0.146286	1
NCU08413	155.613	112.59	198.636	1.76424	0.819046	0.146999	1
NCU11240	646.117	477.513	814.721	1.70618	0.770767	0.148064	1
NCU02946	1068.61	719.367	1417.84	1.97096	0.9789	0.148842	1
NCU03417	3736.84	2371.62	5102.06	2.1513	1.10521	0.149579	1
NCU06179	7518.61	9310.97	5726.24	0.615	-0.701343	0.149715	1
NCU05519	5543.78	6444.7	4642.87	0.720416	-0.473097	0.149833	1
NCU06457	7666.99	10020	5313.99	0.530339	-0.915012	0.150019	1
NCU06117	1755.84	1400.15	2111.53	1.50807	0.592703	0.15028	1
NCU09451	1010.7	732.843	1288.55	1.75829	0.814176	0.150597	1
NCU09079	10043.8	7726.47	12361.1	1.59984	0.677925	0.150629	1
NCU05807	3117.24	2512.99	3721.5	1.48091	0.56648	0.150844	1
NCU01874	205.649	157.958	253.34	1.60384	0.681534	0.151411	1
NCU02701	42432.3	52086.5	32778	0.629299	-0.668182	0.151414	1
NCU08521	181.282	116.14	246.423	2.12178	1.08528	0.151528	1
NCU09040	2247.44	1853.7	2641.17	1.4248	0.510763	0.151542	1
NCU00779	630.465	782.025	478.906	0.612392	-0.707472	0.151935	1
NCU03793	4638.06	3608.57	5667.56	1.57058	0.651299	0.152267	1
NCU06526	3797.23	1801.02	5793.45	3.21677	1.68561	0.152563	1
NCU04802	10440.9	7570.2	13311.6	1.75842	0.814278	0.152647	1
NCU11493	256.757	291.331	222.183	0.762649	-0.390909	0.153208	1
NCU10595	62.4779	71.3107	53.6451	0.752272	-0.410674	0.153529	1
NCU08128	62.0674	41.6743	82.4605	1.97869	0.984546	0.153557	1
NCU08168	3359.73	4479.64	2239.81	0.499999	-1	0.153633	1
NCU06884	3600.77	3037.75	4163.79	1.37068	0.454895	0.153664	1
NCU09770	3871.3	5095.18	2647.43	0.519595	-0.944541	0.153686	1
NCU01813	7022.73	5550.62	8494.85	1.53043	0.613939	0.154054	1
NCU00135	2485.31	2045.37	2925.24	1.43018	0.516196	0.154167	1
NCU07181	612.094	457.139	767.049	1.67793	0.746685	0.154277	1
NCU05515	462.534	337.685	587.383	1.73944	0.798624	0.154427	1
NCU09786	1762.94	1431.86	2094.02	1.46244	0.548382	0.154988	1
NCU00291	1789.28	2052.43	1526.14	0.743577	-0.427445	0.155135	1
NCU02979	3333.25	2257.41	4409.08	1.95316	0.965812	0.155352	1
NCU05695	1619.75	1866.11	1373.39	0.735965	-0.44229	0.15538	1
NCU09263	34073	28790.7	39355.4	1.36695	0.450963	0.155399	1
NCU01315	12284	10712.8	13855.3	1.29334	0.371102	0.155463	1
NCU08316	1302.84	1645.38	960.305	0.583639	-0.776852	0.155575	1
NCU11764	106.826	147.222	66.4301	0.451225	-1.14808	0.155805	1
NCU01653	109.807	88.1836	131.431	1.49043	0.575728	0.156747	1
NCU04316	5589.61	6748.13	4431.08	0.656638	-0.606829	0.156755	1
NCU07338	2651.21	3137.82	2164.61	0.689844	-0.535657	0.157031	1
NCU04944	1092.58	844.885	1340.28	1.58635	0.665712	0.157057	1
NCU09568	589.893	492.898	686.888	1.39357	0.478786	0.157231	1
NCU09959	962.426	760.295	1164.56	1.53172	0.615149	0.157269	1
NCU05149	1594.72	1372.65	1816.78	1.32356	0.404426	0.157296	1
NCU09508	85.6502	61.2478	110.053	1.79684	0.845462	0.157369	1
NCU07658	5664.4	7068.88	4259.92	0.60263	-0.730656	0.157403	1
NCU02852	746.343	603.435	889.25	1.47365	0.559391	0.157459	1
NCU03313	6123.49	4506.9	7740.08	1.71738	0.780213	0.157813	1
NCU09881	5342.85	4153.45	6532.25	1.57273	0.65327	0.158019	1
NCU05069	17570.7	11450.4	23690.9	2.069	1.04893	0.158029	1
NCU06321	3299.93	3895.17	2704.7	0.694373	-0.526217	0.158069	1
NCU10747	3816.88	4488.33	3145.44	0.700804	-0.512918	0.158085	1
NCU03253	9011.65	7685.1	10338.2	1.34522	0.427847	0.158202	1
NCU02904	796.526	1103.16	489.893	0.444082	-1.1711	0.15833	1
NCU09057	14767.2	9979.25	19555.2	1.95959	0.970551	0.158466	1
NCU02486	14.004	18.9922	9.01592	0.474718	-1.07486	0.158487	1
NCU00432	3714.39	4851.18	2577.59	0.531331	-0.912316	0.158568	1
NCU02607	33.5931	18.0606	49.1255	2.72004	1.44363	0.158578	1
NCU00679	139.057	86.9076	191.206	2.20011	1.13758	0.15884	1
NCU00811	3522.81	4889.73	2155.9	0.440903	-1.18147	0.158965	1
NCU06155	127.05	94.876	159.225	1.67824	0.746949	0.159228	1
NCU02854	119.985	85.8819	154.088	1.79419	0.84333	0.159354	1
NCU10291	831.025	617.09	1044.96	1.69337	0.759893	0.159448	1
NCU09937	2733.79	3454.65	2012.92	0.582669	-0.77925	0.159517	1
NCU02644	9898.37	8660.84	11135.9	1.28578	0.36264	0.159533	1
NCU06057	1230.39	1414.2	1046.58	0.740055	-0.434296	0.159541	1
NCU09473	2456.33	1849.79	3062.86	1.65578	0.727515	0.15994	1
NCU06275	3231.54	4005.11	2457.96	0.613706	-0.70438	0.159959	1
NCU09885	829.796	599.707	1059.89	1.76734	0.821578	0.160394	1
NCU02004	4201.84	4950.85	3452.83	0.697421	-0.519899	0.160494	1
NCU05458	4238.51	4886.07	3590.95	0.734936	-0.444309	0.160779	1
NCU03749	18316.9	20806	15827.9	0.760737	-0.394531	0.161331	1
NCU08172	74.9888	100.063	49.9141	0.498824	-1.0034	0.161584	1
NCU00828	1403.24	1026.77	1779.71	1.73332	0.793536	0.161633	1
NCU03989	694.212	566.927	821.496	1.44903	0.53509	0.161634	1
NCU06599	82.2975	60.2004	104.395	1.73412	0.794202	0.161849	1
NCU09145	14.7602	19.866	9.65436	0.485973	-1.04105	0.161915	1
NCU03355	2004.53	1732.16	2276.89	1.31448	0.394497	0.162337	1
NCU04274	10638	9061.59	12214.4	1.34793	0.430741	0.162676	1
NCU04273	381.879	323.839	439.919	1.35845	0.441959	0.163013	1
NCU01992	25590	31023.2	20156.8	0.649734	-0.622079	0.163026	1
NCU09799	570.503	392.066	748.941	1.91024	0.933755	0.16332	1
NCU08130	40649.1	31425.2	49873	1.58704	0.666338	0.163845	1
NCU12147	329.382	388.322	270.442	0.696438	-0.521934	0.16457	1
NCU01214	251.027	306.992	195.062	0.635397	-0.654269	0.164805	1
NCU03789	106.762	84.5495	128.974	1.52543	0.609212	0.164914	1
NCU06271	3245.98	2654.26	3837.7	1.44586	0.531932	0.165024	1
NCU03511	78.3881	51.833	104.943	2.02464	1.01766	0.165116	1
NCU00869	1932	2678.83	1185.17	0.442423	-1.1765	0.165336	1
NCU05164	4440.75	5129.67	3751.83	0.731398	-0.451272	0.165657	1
NCU06390	1200.76	1342.46	1059.05	0.788887	-0.34211	0.166	1
NCU02894	1523.69	1154.52	1892.86	1.63952	0.713271	0.166004	1
NCU04486	1516.25	1026.34	2006.17	1.9547	0.966945	0.166479	1
NCU09874	22637.8	15587.2	29688.5	1.90467	0.92954	0.166484	1
NCU04179	8300.21	6581.93	10018.5	1.52212	0.606083	0.166517	1
NCU06099	5760.74	7039.89	4481.59	0.636599	-0.651544	0.166576	1
NCU07894	10040.8	6722.5	13359.1	1.98722	0.990755	0.166699	1
NCU05511	642.2	540.13	744.27	1.37795	0.462519	0.167086	1
NCU11540	4811.43	3499.39	6123.47	1.74987	0.807246	0.167098	1
NCU04071	2466.74	2051.78	2881.7	1.40449	0.490043	0.167557	1
NCU02972	20294.2	17459.7	23128.8	1.3247	0.405664	0.167612	1
NCU07234	389.596	300.83	478.362	1.59014	0.669154	0.167663	1
NCU08948	3885.84	3090.27	4681.42	1.51489	0.599215	0.167801	1
NCU02624	6754.94	9772.11	3737.76	0.382493	-1.38649	0.167999	1
NCU07930	18993.8	23373.2	14614.4	0.625266	-0.677459	0.168011	1
NCU06484	3116.69	3825.13	2408.26	0.629589	-0.667518	0.16806	1
NCU00216	8905.71	10982.3	6829.11	0.621828	-0.685412	0.168596	1
NCU05282	1558.97	1749.85	1368.08	0.781827	-0.355079	0.16872	1
NCU07332	4856.45	3225.51	6487.39	2.01128	1.00811	0.168757	1
NCU06065	1947.38	2298.82	1595.94	0.694242	-0.526489	0.168828	1
NCU02468	5251.64	6807.55	3695.74	0.542889	-0.881272	0.168919	1
NCU05392	586.517	713.087	459.948	0.64501	-0.632607	0.169055	1
NCU08530	388.762	192.612	584.913	3.03675	1.60253	0.169206	1
NCU02219	4849.76	5453.76	4245.77	0.778504	-0.361224	0.169245	1
NCU03551	2118.94	2485.12	1752.77	0.705307	-0.503677	0.169621	1
NCU05919	998.519	1132.99	864.048	0.762626	-0.390952	0.17009	1
NCU09187	939.323	738.308	1140.34	1.54453	0.627169	0.170444	1
NCU07509	1635.37	1229.31	2041.43	1.66063	0.731732	0.170688	1
NCU03913	2948.86	1837.11	4060.61	2.21033	1.14426	0.170701	1
NCU11584	5.02595	7.9822	2.0697	0.25929	-1.94736	0.171178	1
NCU03481	67.1154	46.492	87.7388	1.88718	0.916233	0.171309	1
NCU04525	1701.22	981.476	2420.96	2.46665	1.30255	0.171399	1
NCU09861	9277.38	10636.1	7918.65	0.744506	-0.425644	0.171686	1
NCU03280	3368.82	2485.52	4252.12	1.71076	0.774636	0.171823	1
NCU06609	2594.57	2129.12	3060.01	1.43722	0.523276	0.171844	1
NCU02784	2036.58	2428	1645.16	0.677581	-0.561534	0.172266	1
NCU06120	109.669	154.884	64.4533	0.416139	-1.26486	0.172328	1
NCU11293	83.6112	59.0918	108.131	1.82988	0.871746	0.172473	1
NCU01862	3528.52	2049.25	5007.79	2.44372	1.28908	0.172577	1
NCU09630	98.4839	69.9615	127.006	1.81537	0.860267	0.172614	1
NCU02052	2842.32	3336.04	2348.59	0.704004	-0.506344	0.173063	1
NCU03311	1506.25	1782.91	1229.59	0.68965	-0.536063	0.17333	1
NCU02730	6445.93	7768.83	5123.03	0.659435	-0.600698	0.173804	1
NCU03462	5151.1	4139.35	6162.86	1.48885	0.574197	0.17389	1
NCU07545	2748.34	3500.79	1995.89	0.570126	-0.810646	0.17406	1
NCU02148	3969.35	3057.51	4881.19	1.59646	0.674877	0.174368	1
NCU06542	2248.35	1805.41	2691.3	1.49069	0.575977	0.17446	1
NCU05651	38.2111	53.5235	22.8988	0.427827	-1.2249	0.174946	1
NCU03754	5034.13	5798.01	4270.24	0.736502	-0.441239	0.17501	1
NCU05982	449.739	505.921	393.557	0.777903	-0.362339	0.175077	1
NCU07840	645.089	503.187	786.991	1.56401	0.645254	0.17509	1
NCU06597	1515.28	841.647	2188.91	2.60075	1.37893	0.175149	1
NCU03142	2951.78	3640.71	2262.85	0.62154	-0.68608	0.175201	1
NCU04630	1306.31	1531	1081.63	0.70649	-0.501258	0.175214	1
NCU05600	1259	982.862	1535.14	1.56191	0.64331	0.175216	1
NCU11835	202.755	160.926	244.584	1.51985	0.603928	0.175433	1
NCU01385	46.285	31.7939	60.7762	1.91157	0.934759	0.175575	1
NCU06549	1062.3	911.944	1212.66	1.32975	0.411157	0.17559	1
NCU05649	346.724	249.807	443.642	1.77594	0.828585	0.175784	1
NCU03158	1496.2	1106.26	1886.13	1.70495	0.769731	0.176049	1
NCU01635	112121	128186	96056.3	0.749353	-0.416283	0.176159	1
NCU07501	4.55806	7.02752	2.08859	0.297201	-1.75049	0.176297	1
NCU07098	789.381	688.148	890.613	1.29422	0.372081	0.176304	1
NCU01777	24423.2	28099.7	20746.8	0.738327	-0.437669	0.176648	1
NCU01394	441.11	320.424	561.797	1.75329	0.810068	0.176767	1
NCU01422	7427.37	9670.38	5184.36	0.536107	-0.899408	0.176789	1
NCU02723	7806.81	6072.43	9541.19	1.57123	0.651895	0.17681	1
NCU08923	4939.35	6103.76	3774.95	0.618463	-0.693241	0.17702	1
NCU11787	1380.91	1088.07	1673.76	1.53829	0.621324	0.177201	1
NCU03246	2031.3	2553.33	1509.26	0.591094	-0.758541	0.177497	1
NCU00380	26.7534	19.3792	34.1277	1.76105	0.816435	0.177501	1
NCU01629	705.478	589.852	821.104	1.39205	0.477212	0.177759	1
NCU05400	14294.7	16884.1	11705.2	0.693267	-0.528516	0.177792	1
NCU02638	28.9117	11.4063	46.417	4.06941	2.02482	0.177887	1
NCU07201	704.611	567.591	841.632	1.48281	0.568336	0.177932	1
NCU02602	2744.67	2330.21	3159.14	1.35573	0.439072	0.178098	1
NCU11220	139.788	168.373	111.202	0.660449	-0.598482	0.178142	1
NCU05278	8009.15	10392.2	5626.09	0.541375	-0.885299	0.17819	1
NCU04518	2934.25	2426.44	3442.06	1.41856	0.504432	0.178768	1
NCU06262	1594.06	1224.1	1964.03	1.60447	0.682095	0.17881	1
NCU05066	3289.2	2765.43	3812.96	1.3788	0.463409	0.178831	1
NCU06206	3121.58	3802.4	2440.76	0.6419	-0.639579	0.178885	1
NCU00082	21.3782	12.2553	30.501	2.4888	1.31545	0.179013	1
NCU04006	137.3	81.6837	192.916	2.36174	1.23985	0.179096	1
NCU00096	38.4705	25.7001	51.2408	1.99379	0.995516	0.179122	1
NCU08011	893.414	765.75	1021.08	1.33344	0.415148	0.179132	1
NCU04287	31895.6	27188.4	36602.8	1.34626	0.428961	0.179166	1
NCU05031	26.7068	18.0375	35.3762	1.96126	0.97178	0.179221	1
NCU01563	1457.13	1081.2	1833.07	1.69539	0.761619	0.179225	1
NCU02772	257.503	202.395	312.612	1.54457	0.627201	0.179246	1
NCU07043	45.6735	28.8029	62.5441	2.17145	1.11866	0.179413	1
NCU09411	328.08	259.155	397.005	1.53192	0.615342	0.179458	1
NCU02947	125.995	91.8256	160.165	1.74423	0.802587	0.179968	1
NCU00562	7355.86	5457.21	9254.51	1.69583	0.761994	0.179975	1
NCU07083	368.003	307.044	428.962	1.39707	0.482405	0.180033	1
NCU05135	875.832	675.041	1076.62	1.5949	0.673467	0.180174	1
NCU06048	6423.94	7244.13	5603.74	0.773556	-0.370423	0.180273	1
NCU02351	8776.44	7181.94	10370.9	1.44403	0.530101	0.180289	1
NCU06579	4451.34	5276.2	3626.48	0.687328	-0.54093	0.180373	1
NCU04591	5994.33	10856.1	1132.55	0.104323	-3.26087	0.180474	1
NCU03446	34.0724	43.3315	24.8134	0.57264	-0.8043	0.180544	1
NCU05983	306.862	370.201	243.523	0.657812	-0.604252	0.180562	1
NCU05732	183.598	130.969	236.227	1.80369	0.850954	0.180744	1
NCU05059	307.312	357.944	256.679	0.717094	-0.479766	0.180793	1
NCU02950	7042.81	6141.97	7943.65	1.29334	0.371101	0.180836	1
NCU02247	2828.67	3298.06	2359.28	0.715355	-0.48327	0.180907	1
NCU04167	865.38	1116.92	613.835	0.549576	-0.863608	0.181121	1
NCU02729	151.194	216.261	86.1276	0.398257	-1.32823	0.181498	1
NCU06531	89.8167	122.575	57.0589	0.465503	-1.10314	0.181506	1
NCU08340	35289.8	40592.5	29987.1	0.738735	-0.43687	0.181691	1
NCU03240	724.805	933.034	516.576	0.553652	-0.852948	0.18221	1
NCU02142	146.411	186.74	106.082	0.568072	-0.815855	0.182396	1
NCU08553	4237.06	3556.7	4917.43	1.38258	0.467366	0.18245	1
NCU04256	3347.94	2658.63	4037.25	1.51855	0.602691	0.182537	1
NCU00083	11280	8976.82	13583.2	1.51314	0.597546	0.182906	1
NCU07018	7133.15	8936.88	5329.41	0.596338	-0.745797	0.182932	1
NCU08147	54563.9	36811.4	72316.4	1.96451	0.974171	0.182972	1
NCU11539	135.163	97.2882	173.037	1.77861	0.830748	0.183259	1
NCU07369	359.414	445.309	273.52	0.614225	-0.703162	0.183451	1
NCU09654	2206.87	1554.73	2859.02	1.83892	0.878858	0.183482	1
NCU04996	5222.63	6810.62	3634.64	0.533672	-0.905975	0.183567	1
NCU06385	575.08	454.836	695.323	1.52873	0.612336	0.183616	1
NCU01631	31.5497	20.0045	43.0948	2.15425	1.10719	0.183626	1
NCU07153	35582.9	26260.7	44905.1	1.70998	0.773976	0.183916	1
NCU06546	541.743	678.21	405.276	0.597567	-0.742827	0.184244	1
NCU11732	2167.33	1860.33	2474.33	1.33005	0.411478	0.184366	1
NCU05907	10.9687	13.9934	7.94394	0.567693	-0.816816	0.184732	1
NCU09196	1234.34	898.349	1570.33	1.74802	0.80572	0.184761	1
NCU00937	12586.9	9774.75	15399.1	1.5754	0.655714	0.184828	1
NCU09107	1608.35	1793.44	1423.25	0.793587	-0.33354	0.184864	1
NCU11041	1122.26	1494.46	750.057	0.501894	-0.994547	0.184934	1
NCU09865	61.8558	38.2364	85.4751	2.23544	1.16056	0.185411	1
NCU06361	22028.2	17383	26673.4	1.53445	0.617721	0.185653	1
NCU03277	2585.99	1969.71	3202.28	1.62577	0.701119	0.186063	1
NCU04384	80.9931	54.6185	107.368	1.96578	0.975099	0.18615	1
NCU07493	4139.53	5008.3	3270.77	0.653069	-0.614693	0.186191	1
NCU09160	17262.3	15066.7	19457.8	1.29144	0.368985	0.186283	1
NCU04289	2854.88	2210.82	3498.93	1.58264	0.662333	0.1863	1
NCU01278	3515.72	4006.15	3025.3	0.755163	-0.40514	0.186325	1
NCU03922	4269.03	5477.58	3060.49	0.55873	-0.839778	0.186543	1
NCU11415	2588.31	1884.19	3292.42	1.74739	0.805205	0.186722	1
NCU12060	4062.25	4759.99	3364.51	0.70683	-0.500564	0.186916	1
NCU02437	60653	69142.5	52163.6	0.754436	-0.40653	0.186973	1
NCU01897	1073.37	928.179	1218.57	1.31286	0.39271	0.187244	1
NCU12044	0.537028	1.07406	0	0	-Inf	0.187599	1
NCU05564	7060.51	5620.38	8500.64	1.51247	0.596904	0.187621	1
NCU01104	446.668	546.199	347.137	0.63555	-0.653922	0.187692	1
NCU06518	2189.65	2372.89	2006.42	0.845561	-0.242019	0.18772	1
NCU01672	194.729	162.593	226.865	1.39529	0.480562	0.187804	1
NCU06965	57.2882	41.8669	72.7095	1.73668	0.796335	0.187974	1
NCU07768	73.4069	50.6768	96.1371	1.89706	0.923769	0.188165	1
NCU06682	4379.71	3261.53	5497.89	1.68568	0.753331	0.188358	1
NCU09239	2929.4	3281.66	2577.15	0.785317	-0.348653	0.188408	1
NCU12148	38.9186	45.88	31.9572	0.69654	-0.521722	0.188772	1
NCU08109	1.17702	2.35405	0	0	-Inf	0.188811	1
NCU09074	29.2161	34.2309	24.2014	0.707004	-0.50021	0.189258	1
NCU05381	3878.22	3252.27	4504.18	1.38494	0.469819	0.189303	1
NCU03029	1614.86	1856.44	1373.28	0.739738	-0.434913	0.189615	1
NCU03535	869.895	709.788	1030	1.45114	0.537185	0.189627	1
NCU09307	1352.13	1730.36	973.897	0.562829	-0.829232	0.189713	1
NCU04062	727.751	533.511	921.99	1.72815	0.789232	0.189835	1
NCU05862	309.672	365.604	253.74	0.694029	-0.526932	0.190024	1
NCU09195	2864.06	2162.64	3565.48	1.64867	0.721299	0.190168	1
NCU08452	2455.86	2840.12	2071.61	0.729411	-0.455196	0.190328	1
NCU05619	34.7569	22.3874	47.1265	2.10504	1.07385	0.190634	1
NCU09209	3243.73	2566.94	3920.53	1.52731	0.610997	0.190702	1
NCU11574	96.3458	130.239	62.4526	0.479523	-1.06033	0.190765	1
NCU05950	1022.51	1214.01	831.018	0.684526	-0.546823	0.191213	1
NCU00705	228.35	147.812	308.887	2.08973	1.06332	0.191253	1
NCU09777	6984.58	7872.1	6097.06	0.774516	-0.368633	0.191293	1
NCU03592	4025.35	4995.83	3054.86	0.611482	-0.709619	0.191334	1
NCU04547	9.84108	14.2898	5.39232	0.377354	-1.40601	0.191343	1
NCU07197	917.822	738.109	1097.54	1.48696	0.572362	0.191647	1
NCU08119	4818.48	5597.4	4039.56	0.721684	-0.470561	0.192127	1
NCU02341	45.2482	53.0438	37.4527	0.706071	-0.502115	0.19222	1
NCU08693	12329.1	15945.9	8712.38	0.546372	-0.872043	0.19249	1
NCU04128	5.01452	7.83973	2.1893	0.279257	-1.84033	0.192572	1
NCU07895	7988.58	5899.42	10077.7	1.70826	0.772527	0.192732	1
NCU08124	5471.02	4277.88	6664.15	1.55782	0.639524	0.192861	1
NCU04431	453.053	343.986	562.121	1.63414	0.708532	0.193045	1
NCU11414	5191.53	3350.68	7032.39	2.09879	1.06956	0.193119	1
NCU11544	95.641	66.2041	125.078	1.88928	0.917836	0.193238	1
NCU02215	295.614	368.454	222.775	0.60462	-0.7259	0.193375	1
NCU10518	7903.81	9310.56	6497.06	0.697816	-0.519082	0.193437	1
NCU06566	4033.77	3124.15	4943.4	1.58232	0.662039	0.193575	1
NCU01402	1773.32	711.642	2835	3.98375	1.99413	0.193589	1
NCU11151	28.0966	22.2529	33.9402	1.5252	0.609001	0.193633	1
NCU07036	620.408	455.778	785.038	1.72241	0.784431	0.193636	1
NCU09712	253.642	325.519	181.766	0.558389	-0.840658	0.193669	1
NCU00666	850.148	966.704	733.591	0.758858	-0.398099	0.193866	1
NCU03097	6164.69	4614.73	7714.65	1.67174	0.741353	0.194081	1
NCU01166	6577.76	7765.13	5390.4	0.694181	-0.526617	0.194223	1
NCU09784	461.027	331.643	590.411	1.78026	0.832088	0.194331	1
NCU01589	1339.27	1721.18	957.367	0.556227	-0.846255	0.194755	1
NCU11808	85.7257	70.9951	100.456	1.41498	0.500777	0.194872	1
NCU08967	1243.62	1083.01	1404.22	1.29659	0.374725	0.19495	1
NCU00267	84.0656	70.7315	97.3997	1.37704	0.461566	0.195088	1
NCU05259	3219.74	4223.84	2215.64	0.524556	-0.930831	0.195205	1
NCU03485	1920.71	2291.12	1550.3	0.676656	-0.563506	0.195209	1
NCU07136	149.243	173.616	124.869	0.719223	-0.475489	0.195254	1
NCU08625	924.356	1113.33	735.384	0.660528	-0.598309	0.195421	1
NCU05488	43566.6	38971.7	48161.5	1.23581	0.305456	0.195461	1
NCU02081	29.3302	18.0894	40.571	2.2428	1.1653	0.195661	1
NCU06003	14136.9	18068.2	10205.7	0.564844	-0.824076	0.195721	1
NCU06890	621.642	447.236	796.047	1.77992	0.831816	0.195734	1
NCU08524	345.366	267.3	423.432	1.58411	0.663672	0.195737	1
NCU00757	31.8866	21.5233	42.25	1.96299	0.973053	0.195801	1
NCU09772	2801.27	2162.13	3440.41	1.59121	0.670125	0.195853	1
NCU11643	306.566	224.409	388.723	1.73221	0.792613	0.19656	1
NCU08747	117.86	175.311	60.4089	0.344582	-1.53708	0.196704	1
NCU02829	10428.3	11962.1	8894.47	0.743552	-0.427495	0.196832	1
NCU07569	2695.41	2073.6	3317.23	1.59975	0.677842	0.197079	1
NCU04791	5549.05	6407.17	4690.92	0.732136	-0.449816	0.197107	1
NCU01970	20081.7	23727.2	16436.2	0.692718	-0.52966	0.197737	1
NCU02704	2910.28	1672.16	4148.39	2.48085	1.31084	0.198127	1
NCU07115	72.5789	61.1129	84.045	1.37524	0.459684	0.198133	1
NCU03570	204.273	99.1954	309.351	3.1186	1.6409	0.198136	1
NCU02088	148.279	113.285	183.273	1.61781	0.69404	0.198436	1
NCU00331	297.935	345.828	250.042	0.723025	-0.467882	0.198552	1
NCU08491	7081.94	5670.69	8493.2	1.49774	0.582784	0.198693	1
NCU01057	654.831	962.502	347.161	0.360686	-1.47119	0.198766	1
NCU02292	129.259	97.4884	161.03	1.65178	0.724024	0.198891	1
NCU06868	6799.71	8411.46	5187.95	0.616772	-0.69719	0.199	1
NCU01996	3610.46	4236.12	2984.79	0.704604	-0.505115	0.199009	1
NCU05717	925.228	771.18	1079.28	1.39951	0.484925	0.199213	1
NCU00176	64.6103	50.4362	78.7843	1.56206	0.643448	0.1999	1
NCU07497	436.753	510.458	363.048	0.711221	-0.491631	0.199909	1
NCU03710	2524.75	2011.3	3038.2	1.51056	0.595088	0.199956	1
NCU05360	9415.42	8112.36	10718.5	1.32125	0.401906	0.200089	1
NCU02070	2736.2	2253.13	3219.26	1.4288	0.514801	0.200131	1
NCU09433	56.0567	27.2881	84.8253	3.1085	1.63622	0.20027	1
NCU03057	748.407	894.684	602.13	0.673008	-0.571304	0.200273	1
NCU02321	441.659	512.626	370.692	0.723123	-0.467687	0.200333	1
NCU09791	8414.43	9567.24	7261.61	0.759008	-0.397812	0.200504	1
NCU08526	883.854	662.554	1105.15	1.66802	0.738138	0.200693	1
NCU11870	882.819	548.861	1216.78	2.21691	1.14855	0.200755	1
NCU03271	931.069	1069.18	792.957	0.741649	-0.431192	0.20082	1
NCU08188	70.3122	60.7973	79.827	1.313	0.392869	0.200971	1
NCU08832	2.22218	3.74765	0.696701	0.185903	-2.42738	0.201166	1
NCU05606	12466.2	14988.5	9943.95	0.663438	-0.591967	0.201414	1
NCU04671	6446.55	5330.46	7562.65	1.41876	0.504631	0.201495	1
NCU07319	14510.1	17465.5	11554.8	0.661581	-0.596009	0.201524	1
NCU09935	2845.21	2370.39	3320.03	1.40062	0.486068	0.20162	1
NCU07342	34.3737	23.6985	45.049	1.90093	0.926702	0.201708	1
NCU12091	426.174	281.151	571.198	2.03164	1.02265	0.20176	1
NCU06700	2043.33	1653.15	2433.52	1.47205	0.557827	0.201884	1
NCU02739	7166.65	5548.18	8785.12	1.58342	0.663047	0.201893	1
NCU05544	8393.72	10019.3	6768.14	0.67551	-0.565951	0.201943	1
NCU05055	1.63859	2.55422	0.722968	0.283049	-1.82088	0.202166	1
NCU05147	183.233	125.873	240.593	1.91139	0.934625	0.202175	1
NCU03398	5101.34	3635.58	6567.11	1.80634	0.853071	0.202591	1
NCU05387	17842.1	14869.7	20814.6	1.3998	0.485224	0.202836	1
NCU08361	15.2366	6.87929	23.5939	3.42969	1.77808	0.202925	1
NCU01147	370.777	428.646	312.908	0.729991	-0.454049	0.202995	1
NCU05771	778.529	586.296	970.762	1.65575	0.727488	0.203136	1
NCU04908	6414.08	4451.21	8376.95	1.88195	0.912228	0.203289	1
NCU00171	4919.26	3881.18	5957.34	1.53493	0.618175	0.203395	1
NCU00831	12515.7	9998.12	15033.3	1.50361	0.588428	0.203412	1
NCU05122	6.33959	9.90706	2.77213	0.279813	-1.83746	0.203639	1
NCU03056	547.996	646.401	449.591	0.695529	-0.523817	0.203921	1
NCU04344	1841.07	2130.61	1551.52	0.728206	-0.457581	0.204063	1
NCU02552	8881.54	7098.63	10664.4	1.50232	0.587196	0.204104	1
NCU06380	15482.1	17349.1	13615.1	0.784775	-0.34965	0.204363	1
NCU03493	8673.61	6753.66	10593.6	1.56856	0.649445	0.204718	1
NCU06655	1033.51	743.539	1323.48	1.77997	0.831852	0.20473	1
NCU07232	486.464	362.27	610.658	1.68565	0.753301	0.204736	1
NCU00353	9.93716	5.22781	14.6465	2.80165	1.48628	0.204751	1
NCU02232	1457.55	1624.6	1290.5	0.79435	-0.332153	0.204774	1
NCU00461	57874.6	39014.9	76734.3	1.96679	0.975845	0.204921	1
NCU00608	5851.38	4600.98	7101.78	1.54354	0.626238	0.205097	1
NCU00929	2652.82	3145	2160.63	0.687006	-0.541606	0.205378	1
NCU04596	2268.32	1870.47	2666.16	1.4254	0.511364	0.20542	1
NCU03370	26327.8	23099.7	29555.9	1.27949	0.355573	0.205585	1
NCU05141	7681.3	6325.92	9036.67	1.42851	0.514516	0.205616	1
NCU07625	1.15729	1.85741	0.457162	0.246129	-2.02252	0.205627	1
NCU02077	35.0559	24.22	45.8917	1.89479	0.922037	0.205763	1
NCU04825	132.788	107.038	158.539	1.48115	0.566717	0.205818	1
NCU00203	3146	2402.85	3889.16	1.61856	0.694714	0.205833	1
NCU05596	10.088	14.4958	5.68019	0.391852	-1.35162	0.205896	1
NCU02248	3040.56	3466.22	2614.91	0.754396	-0.406605	0.206206	1
NCU08671	4415.45	3826.88	5004.01	1.30759	0.386916	0.20628	1
NCU09404	9.76463	3.62827	15.901	4.38252	2.13176	0.206978	1
NCU08048	1887.03	1542.18	2231.88	1.44722	0.533286	0.207314	1
NCU09780	20.3158	7.72035	32.9112	4.26292	2.09184	0.207417	1
NCU07710	2845.3	3247.92	2442.68	0.752074	-0.411054	0.207499	1
NCU03078	156.627	192.341	120.913	0.628641	-0.669692	0.207666	1
NCU04424	239.705	193.196	286.214	1.48147	0.567029	0.207799	1
NCU11521	2329.97	2791.73	1868.22	0.669197	-0.579497	0.20781	1
NCU01968	7940.29	6184.03	9696.56	1.568	0.648925	0.207957	1
NCU00806	7.90783	11.2718	4.54384	0.403115	-1.31074	0.208064	1
NCU02758	5490.14	6447.43	4532.86	0.703048	-0.508305	0.20815	1
NCU07841	180.143	128.456	231.83	1.80473	0.851787	0.208162	1
NCU09248	6056.25	7556.41	4556.1	0.602945	-0.729901	0.208362	1
NCU06279	7864.82	9604.84	6124.79	0.637677	-0.649102	0.208367	1
NCU04340	4355.16	3179.75	5530.56	1.73931	0.798511	0.208371	1
NCU01223	202.424	143.959	260.889	1.81225	0.857784	0.208481	1
NCU01219	12188.7	9198.05	15179.4	1.65028	0.722711	0.208481	1
NCU06261	5347.4	4201.19	6493.61	1.54566	0.628223	0.208622	1
NCU02777	2525.71	2089.43	2962	1.41761	0.503463	0.20867	1
NCU02396	245.463	200.834	290.091	1.44443	0.530499	0.208824	1
NCU05268	318.736	249.689	387.782	1.55306	0.635112	0.208849	1
NCU05575	3100.89	3899.09	2302.68	0.590569	-0.759823	0.208897	1
NCU11395	5525.29	3359.67	7690.91	2.28919	1.19484	0.208914	1
NCU03045	8751.89	10028.6	7475.2	0.74539	-0.423932	0.208984	1
NCU11347	454.186	536.493	371.88	0.693168	-0.528723	0.209229	1
NCU06322	1527.44	1739.78	1315.11	0.755905	-0.403723	0.209254	1
NCU00268	3030.95	2474.84	3587.06	1.44941	0.535464	0.209318	1
NCU04378	1886.64	2082.77	1690.51	0.811664	-0.301046	0.209622	1
NCU09287	53587.9	39693.9	67481.9	1.70006	0.765581	0.210015	1
NCU06483	3383.19	2873.81	3892.57	1.3545	0.437758	0.21048	1
NCU08431	214.998	237.049	192.947	0.813953	-0.296982	0.210488	1
NCU10647	3664.76	4401.66	2927.87	0.665174	-0.588196	0.210948	1
NCU01984	3169.67	3869.47	2469.86	0.638293	-0.647708	0.211144	1
NCU04838	6549.16	7679.05	5419.27	0.705721	-0.502829	0.211357	1
NCU00825	1180.04	972.4	1387.68	1.42707	0.513052	0.211389	1
NCU08125	141.75	115.398	168.102	1.45671	0.542714	0.211391	1
NCU02179	28809.6	20907.1	36712.1	1.75596	0.812259	0.211445	1
NCU04634	128.83	92.2735	165.387	1.79236	0.841861	0.211513	1
NCU09257	653.525	532.419	774.632	1.45493	0.540949	0.211639	1
NCU04718	15027.2	19547.4	10507	0.537515	-0.895623	0.21168	1
NCU07443	9383	11240	7526.04	0.669579	-0.578673	0.211889	1
NCU08900	288.59	239.423	337.757	1.41071	0.496422	0.212168	1
NCU08604	3348.88	3652.26	3045.5	0.833869	-0.262107	0.212316	1
NCU07888	2017.16	1774.37	2259.96	1.27367	0.34899	0.21233	1
NCU04404	14440.3	17841.5	11039	0.618727	-0.692624	0.21248	1
NCU04914	11225.4	8296.59	14154.1	1.70601	0.77063	0.212602	1
NCU05119	346.418	247.997	444.838	1.79372	0.842958	0.21261	1
NCU00490	4447.27	5221.18	3673.36	0.70355	-0.507275	0.212901	1
NCU08873	1566.01	1265	1867.03	1.47592	0.561611	0.213173	1
NCU00506	6264.43	7149.28	5379.59	0.752466	-0.410302	0.213465	1
NCU04385	444.421	361.391	527.451	1.4595	0.545476	0.213636	1
NCU04936	1775.34	1467.29	2083.39	1.41989	0.505779	0.213901	1
NCU08135	2847.03	3244.65	2449.4	0.754905	-0.405632	0.214006	1
NCU10896	30.5074	37.0488	23.9661	0.64688	-0.62843	0.214163	1
NCU10314	3574.92	2739.78	4410.05	1.60963	0.686733	0.214179	1
NCU07458	8676.48	10384.9	6968.01	0.670973	-0.575674	0.214187	1
NCU03426	7989.8	6867.02	9112.59	1.32701	0.408177	0.214243	1
NCU09862	918.792	1078.92	758.666	0.703172	-0.50805	0.214593	1
NCU08652	1318.65	1441.4	1195.89	0.829672	-0.269386	0.215025	1
NCU09669	111.452	143.131	79.7721	0.557335	-0.843384	0.215063	1
NCU07922	29850.4	38530	21170.8	0.549464	-0.863903	0.215642	1
NCU03126	24592.2	28039	21145.5	0.754147	-0.407083	0.215796	1
NCU05595	69.1931	47.9433	90.4429	1.88646	0.915678	0.21582	1
NCU00199	5825.23	6581.52	5068.95	0.770179	-0.376734	0.215887	1
NCU08429	5127.38	3390.01	6864.75	2.02499	1.01792	0.216021	1
NCU07802	3166.79	2414.02	3919.57	1.62367	0.699259	0.216149	1
NCU06862	1958.01	2236.66	1679.36	0.750833	-0.413435	0.216377	1
NCU10020	3608.74	4295.31	2922.18	0.680318	-0.555718	0.216512	1
NCU04803	8350.47	6656.64	10044.3	1.50891	0.593511	0.21672	1
NCU06918	407.009	309.988	504.03	1.62597	0.701297	0.216759	1
NCU05038	766.245	600.48	932.011	1.55211	0.634231	0.217329	1
NCU09617	910.895	719.251	1102.54	1.5329	0.61626	0.21759	1
NCU11466	60.0834	40.1613	80.0055	1.9921	0.994293	0.217598	1
NCU11576	43.3382	33.2261	53.4504	1.60869	0.685884	0.217948	1
NCU09185	2193.98	1634.95	2753.01	1.68385	0.751762	0.21801	1
NCU09883	5315.55	3460.24	7170.87	2.07237	1.05128	0.218235	1
NCU06737	20309.3	24306	16312.6	0.671133	-0.575329	0.218501	1
NCU09560	14244.5	11338.4	17150.6	1.51261	0.597042	0.218534	1
NCU02685	8015.19	9379.23	6651.14	0.709136	-0.495866	0.218639	1
NCU08027	5660.59	7450.09	3871.08	0.519603	-0.94452	0.218642	1
NCU03266	1278.6	1374.24	1182.97	0.860813	-0.216229	0.218683	1
NCU07399	3258.52	3822.7	2694.35	0.704827	-0.504658	0.218756	1
NCU04161	5356	6543.86	4168.14	0.636955	-0.650737	0.218906	1
NCU07565	3767.41	3179.14	4355.67	1.37008	0.454259	0.219228	1
NCU00846	409.74	482.278	337.201	0.699183	-0.516258	0.219438	1
NCU07310	4068.12	2595.46	5540.78	2.1348	1.0941	0.219522	1
NCU04880	1066.99	855.668	1278.31	1.49393	0.579114	0.219536	1
NCU03415	101307	70707.4	131907	1.86553	0.899587	0.219537	1
NCU01445	1868.14	2155.01	1581.28	0.733767	-0.446605	0.219813	1
NCU05683	525.09	382.741	667.44	1.74384	0.802272	0.219961	1
NCU07786	39.2701	46.5439	31.9963	0.687443	-0.540687	0.220093	1
NCU01779	1611.37	1413.5	1809.23	1.27996	0.356101	0.22012	1
NCU05642	5627.73	6709.01	4546.45	0.677663	-0.561359	0.220263	1
NCU02100	4324.13	3290.66	5357.59	1.62812	0.703208	0.220584	1
NCU07815	1207.82	1432.13	983.507	0.686745	-0.542154	0.220608	1
NCU05127	938.038	765.31	1110.77	1.45139	0.537438	0.220622	1
NCU00711	1101.08	1238.4	963.754	0.778225	-0.361741	0.220628	1
NCU06506	2279.07	1652.2	2905.94	1.75883	0.814616	0.220663	1
NCU09665	1.03276	1.79971	0.265806	0.147693	-2.75932	0.220881	1
NCU00450	15731.2	13622.3	17840.2	1.30964	0.389167	0.220889	1
NCU09028	221.353	114.761	327.945	2.85764	1.51482	0.22089	1
NCU06964	13.0773	4.35393	21.8007	5.00714	2.32399	0.221058	1
NCU12006	596.773	642.415	551.132	0.857906	-0.221109	0.221063	1
NCU00597	72.2794	56.9458	87.613	1.53853	0.621554	0.221271	1
NCU09877	1410.64	1639.73	1181.55	0.720576	-0.472778	0.221613	1
NCU09490	181.787	132.807	230.767	1.73761	0.797103	0.22167	1
NCU04266	2462.59	2127.3	2797.87	1.31522	0.395308	0.221672	1
NCU09076	9667.78	12288.6	7046.99	0.573459	-0.802238	0.221818	1
NCU08433	1014.25	874.544	1153.96	1.3195	0.39999	0.221907	1
NCU00938	10502.9	8045.5	12960.4	1.61088	0.687853	0.221908	1
NCU07489	5736.17	6661.2	4811.14	0.722263	-0.469404	0.221928	1
NCU09656	4720.64	3838.84	5602.44	1.45941	0.545384	0.221979	1
NCU12085	932.2	1065.02	799.383	0.750582	-0.413917	0.222545	1
NCU08177	2906.11	3321.86	2490.37	0.749692	-0.415631	0.222606	1
NCU08490	4520.74	5060.36	3981.13	0.786729	-0.346062	0.222771	1
NCU07963	1028.27	761.459	1295.09	1.7008	0.76621	0.223385	1
NCU09233	632.37	580.029	684.711	1.18048	0.239371	0.22344	1
NCU04767	5922.52	4719.44	7125.6	1.50984	0.594397	0.223666	1
NCU01763	3482.8	2979.73	3985.87	1.33766	0.419713	0.223948	1
NCU09173	71.5046	86.7398	56.2693	0.648713	-0.624348	0.224604	1
NCU05618	302.987	365.205	240.769	0.659272	-0.601053	0.224806	1
NCU03931	1500.19	1339.83	1660.54	1.23937	0.309601	0.225003	1
NCU04039	154.212	129.989	178.436	1.3727	0.457019	0.225441	1
NCU02722	282.254	359.566	204.942	0.569971	-0.811039	0.225778	1
NCU01378	6494.77	4811.96	8177.59	1.69943	0.765051	0.22638	1
NCU00945	930.301	1077.59	783.015	0.726638	-0.460691	0.22644	1
NCU00269	870.952	1033.88	708.021	0.684817	-0.54621	0.226747	1
NCU02400	7959.14	6657.61	9260.66	1.39099	0.476111	0.226761	1
NCU05078	1551.5	1328.34	1774.67	1.33601	0.417931	0.227309	1
NCU10621	13.0841	20.0529	6.11529	0.304958	-1.71332	0.227381	1
NCU05918	11.4171	14.1993	8.63492	0.608123	-0.717565	0.227688	1
NCU08326	1214.71	960.019	1469.41	1.5306	0.614098	0.227693	1
NCU04126	172.425	119.213	225.636	1.89271	0.920455	0.227713	1
NCU01140	43499.2	52302.8	34695.5	0.663358	-0.592141	0.228188	1
NCU09978	255.863	206.433	305.292	1.47889	0.564517	0.228513	1
NCU11411	1520.67	1114.17	1927.18	1.72969	0.790516	0.228516	1
NCU07551	509.427	585.45	433.405	0.740295	-0.433828	0.228779	1
NCU08443	123.844	153.901	93.7873	0.609401	-0.714535	0.228829	1
NCU09735	427.16	330.124	524.196	1.58788	0.667098	0.228885	1
NCU06522	1003.75	756.362	1251.14	1.65415	0.726091	0.228904	1
NCU11872	34.9383	23.0554	46.8212	2.03082	1.02206	0.229034	1
NCU05045	272.67	224.29	321.05	1.43141	0.517437	0.229224	1
NCU09322	7793.83	9624.7	5962.96	0.619548	-0.690712	0.229344	1
NCU05535	1308.69	1588.9	1028.47	0.647288	-0.62752	0.229445	1
NCU07125	3283.24	3925.35	2641.13	0.672838	-0.571669	0.229548	1
NCU11219	382.403	424.083	340.724	0.803437	-0.315743	0.22969	1
NCU10017	5755.22	6796.16	4714.28	0.693668	-0.527683	0.229735	1
NCU01083	1400.63	1773.12	1028.14	0.579851	-0.786247	0.229887	1
NCU11181	17307.2	20344.3	14270	0.701426	-0.511636	0.229967	1
NCU07127	889.909	739.627	1040.19	1.40637	0.49198	0.23006	1
NCU06382	1692.45	1308.16	2076.74	1.58753	0.666782	0.230081	1
NCU07126	654.012	495.125	812.898	1.6418	0.715281	0.230465	1
NCU05843	222.22	162.627	281.813	1.73287	0.793167	0.230788	1
NCU08598	2624.65	3007.02	2242.28	0.745682	-0.423367	0.230801	1
NCU00154	6699.99	7600.08	5799.89	0.763136	-0.389989	0.23111	1
NCU08984	2299.23	1827.07	2771.39	1.51685	0.601078	0.231172	1
NCU04295	6041.32	6925.33	5157.32	0.744703	-0.425262	0.231398	1
NCU07039	942.017	1124.16	759.869	0.675941	-0.565031	0.231466	1
NCU09980	6794.85	7583.98	6005.72	0.791896	-0.336617	0.232036	1
NCU01063	1288.23	966.622	1609.85	1.66543	0.735899	0.232045	1
NCU05539	1608.05	1882.93	1333.16	0.708027	-0.498123	0.232161	1
NCU09778	3792.67	4217.18	3368.17	0.798678	-0.324314	0.232393	1
NCU08635	85.7762	112.067	59.4857	0.530806	-0.913744	0.23263	1
NCU00278	2704.98	2248.39	3161.57	1.40614	0.491745	0.233313	1
NCU12015	3127.84	3557.97	2697.7	0.758213	-0.399325	0.233415	1
NCU04753	8032.97	9263.07	6802.86	0.734406	-0.445349	0.233543	1
NCU04743	4761.67	4092.39	5430.95	1.32708	0.408261	0.233574	1
NCU05079	34198.3	26726.5	41670.1	1.55913	0.640742	0.233603	1
NCU04333	5180.82	6030.58	4331.05	0.718181	-0.47758	0.233659	1
NCU01498	24918.3	29360	20476.6	0.697432	-0.519876	0.234298	1
NCU06614	385.963	297.654	474.272	1.59337	0.672079	0.234461	1
NCU08898	619.893	530.938	708.848	1.33509	0.416934	0.234669	1
NCU11856	314.598	256.392	372.805	1.45404	0.540069	0.234794	1
NCU03694	2622.47	3081.31	2163.62	0.702174	-0.510099	0.234856	1
NCU04206	1068.66	1237.56	899.754	0.727037	-0.459898	0.234908	1
NCU02625	1486.48	2216.11	756.845	0.341519	-1.54996	0.234913	1
NCU06657	21.1718	17.1405	25.2032	1.47039	0.556194	0.234997	1
NCU11969	256.061	275.196	236.925	0.860932	-0.216029	0.235233	1
NCU06231	3401.84	2979.57	3824.11	1.28344	0.360017	0.235545	1
NCU06701	1991.98	2145.06	1838.9	0.85727	-0.222178	0.23577	1
NCU02665	4672.38	4229.79	5114.96	1.20927	0.274136	0.235822	1
NCU00088	828.911	1080.76	577.057	0.533934	-0.905267	0.235883	1
NCU03537	2405.81	2617.95	2193.67	0.837934	-0.255091	0.235965	1
NCU09599	2116.8	1779.55	2454.06	1.37903	0.463656	0.235973	1
NCU09597	12.771	6.70797	18.8341	2.80772	1.4894	0.236626	1
NCU02622	18.2613	15.7758	20.7469	1.31512	0.395189	0.236808	1
NCU08777	4.31005	0.725654	7.89444	10.8791	3.44348	0.236981	1
NCU02243	853.441	946.183	760.699	0.803966	-0.314793	0.237124	1
NCU01105	260.614	300.414	220.814	0.735031	-0.444122	0.237157	1
NCU01748	13584.1	10727.4	16440.8	1.5326	0.61598	0.237175	1
NCU04661	452.785	507.74	397.83	0.78353	-0.351939	0.237911	1
NCU11621	402.398	326.156	478.639	1.46751	0.553374	0.238034	1
NCU05384	970.046	780.487	1159.61	1.48575	0.571189	0.238152	1
NCU07485	61.1493	80.6616	41.637	0.516194	-0.954015	0.238196	1
NCU03270	4012.55	4399.24	3625.86	0.824201	-0.278932	0.238234	1
NCU08697	212.75	283.957	141.543	0.498467	-1.00443	0.238321	1
NCU01636	5971.86	4803.52	7140.21	1.48645	0.571875	0.238775	1
NCU00207	1927.77	2172.87	1682.67	0.774401	-0.368847	0.238809	1
NCU05161	1026.39	923.992	1128.8	1.22165	0.288832	0.239541	1
NCU01198	715.946	821.449	610.444	0.743131	-0.428311	0.239615	1
NCU02710	25.5921	30.2294	20.9548	0.693194	-0.528668	0.239765	1
NCU02566	13820.2	11794.5	15845.8	1.34349	0.425986	0.240131	1
NCU03968	1399.99	1103.37	1696.62	1.53767	0.620746	0.240298	1
NCU09759	215.711	190.199	241.222	1.26826	0.342849	0.240361	1
NCU08131	134247	157704	110790	0.702523	-0.509383	0.240491	1
NCU04663	2814.36	3355.26	2273.45	0.67758	-0.561538	0.240631	1
NCU00674	245.889	215.268	276.51	1.28449	0.361196	0.240646	1
NCU11352	1088.06	879.126	1296.98	1.47531	0.561019	0.24081	1
NCU02771	5529.42	4581.83	6477.02	1.41363	0.499405	0.240849	1
NCU03464	629.592	680.064	579.119	0.851565	-0.231812	0.240872	1
NCU03728	4594.76	3753.49	5436.03	1.44826	0.534321	0.241005	1
NCU03106	873.663	1078.93	668.393	0.619496	-0.690834	0.241327	1
NCU04799	8339.47	10811.8	5867.15	0.542663	-0.881872	0.241484	1
NCU07492	1125.83	1327.41	924.252	0.69628	-0.52226	0.241637	1
NCU09694	1185.98	982.617	1389.35	1.41393	0.499707	0.241639	1
NCU04672	364.963	298.782	431.145	1.44301	0.529081	0.241711	1
NCU02931	431.181	362.601	499.76	1.37826	0.462852	0.241777	1
NCU07002	5818.04	7073.82	4562.26	0.64495	-0.63274	0.242031	1
NCU02184	1585.67	2184.68	986.657	0.451626	-1.1468	0.242082	1
NCU04674	17757.2	19595.1	15919.3	0.812415	-0.299711	0.242132	1
NCU03460	1740.24	2074.84	1405.65	0.677471	-0.561769	0.242231	1
NCU00152	9770.66	10545.8	8995.56	0.853001	-0.22938	0.242406	1
NCU07393	423.386	374.927	471.844	1.25849	0.331699	0.242442	1
NCU10185	194.902	239.347	150.458	0.628616	-0.669749	0.242524	1
NCU08842	191.971	239.569	144.374	0.60264	-0.730631	0.24268	1
NCU09059	30.2571	14.6307	45.8835	3.13611	1.64898	0.242718	1
NCU01429	3260.25	2927.36	3593.14	1.22743	0.295642	0.242722	1
NCU04189	2659.53	2138.11	3180.96	1.48774	0.573124	0.242822	1
NCU07596	34.2145	25.9367	42.4922	1.6383	0.712204	0.243025	1
NCU04180	452.004	369.325	534.684	1.44773	0.533796	0.243295	1
NCU00365	1091.63	813.965	1369.29	1.68225	0.750389	0.243321	1
NCU03015	3614.2	3976.02	3252.37	0.817997	-0.289832	0.243361	1
NCU01584	3096.81	3556.65	2636.96	0.741418	-0.431641	0.243421	1
NCU07920	13.1947	7.37593	19.0134	2.57777	1.36612	0.243589	1
NCU01535	3648.26	3026.6	4269.93	1.4108	0.496514	0.243652	1
NCU05641	413.229	334.233	492.225	1.4727	0.558461	0.243756	1
NCU10429	67.6213	41.5123	93.7303	2.25789	1.17498	0.243782	1
NCU07120	5043.17	3669.29	6417.05	1.74885	0.806407	0.243818	1
NCU02470	2059.76	2892.31	1227.2	0.424299	-1.23685	0.243862	1
NCU11716	4068.11	3606.28	4529.94	1.25613	0.328981	0.243887	1
NCU08538	64.6698	44.6559	84.6838	1.89636	0.923235	0.243961	1
NCU04807	7114.76	5971.01	8258.5	1.3831	0.467905	0.244004	1
NCU08899	1161.16	910.516	1411.81	1.55056	0.632787	0.244202	1
NCU02677	727.593	1029.21	425.973	0.413883	-1.27271	0.244437	1
NCU10129	1111.51	880.911	1342.12	1.52356	0.607442	0.244839	1
NCU02817	68.2393	61.527	74.9516	1.21819	0.28474	0.245032	1
NCU03486	6032.43	4962.96	7101.9	1.43098	0.517004	0.245137	1
NCU08764	267.827	344.687	190.967	0.554029	-0.851965	0.245155	1
NCU09500	2311.2	2492.69	2129.7	0.85438	-0.22705	0.245394	1
NCU00953	2093.8	2382.58	1805.02	0.757589	-0.400513	0.245433	1
NCU02031	9871.9	7923.94	11819.9	1.49166	0.576923	0.245557	1
NCU03675	3943.16	4244.64	3641.68	0.857948	-0.221038	0.24563	1
NCU05586	2541.86	1971.41	3112.32	1.57873	0.658761	0.245897	1
NCU04749	1919.17	2243.91	1594.43	0.71056	-0.492972	0.245917	1
NCU08414	488.605	424.182	553.027	1.30375	0.382665	0.245925	1
NCU08271	789.728	704.624	874.833	1.24156	0.312154	0.246186	1
NCU07536	174.394	137.536	211.252	1.53597	0.619154	0.246294	1
NCU11223	632.966	532.708	733.224	1.37641	0.460908	0.246718	1
NCU05453	681.975	779.116	584.834	0.750638	-0.41381	0.246868	1
NCU11129	12309.1	10363.9	14254.2	1.37537	0.459815	0.246938	1
NCU07880	334.518	374.105	294.931	0.788364	-0.343065	0.247083	1
NCU00087	3246.16	3726.38	2765.94	0.742259	-0.430005	0.247084	1
NCU00327	19.6055	10.5653	28.6458	2.71132	1.43899	0.24717	1
NCU09039	310.188	190.62	429.755	2.25452	1.17282	0.247217	1
NCU04058	2309.76	2812.91	1806.61	0.642255	-0.638782	0.247474	1
NCU09722	2060.92	2187.21	1934.64	0.884527	-0.177022	0.247513	1
NCU01801	860.289	733.681	986.896	1.34513	0.427745	0.247814	1
NCU06449	798.703	668.045	929.361	1.39116	0.476293	0.248199	1
NCU00223	10550	9232.72	11867.3	1.28535	0.362164	0.248298	1
NCU10011	2642.2	2344.6	2939.81	1.25387	0.326385	0.248911	1
NCU05841	3135.26	5061.81	1208.71	0.23879	-2.06618	0.249038	1
NCU04442	7820.18	9207.37	6432.99	0.698678	-0.5173	0.249273	1
NCU04742	4100.36	4781.25	3419.47	0.715184	-0.483613	0.249338	1
NCU07702	7499.64	8802.33	6196.96	0.704014	-0.506324	0.249983	1
NCU01119	3572.88	2896.62	4249.14	1.46693	0.5528	0.250078	1
NCU06815	6959.87	12706.4	1213.29	0.0954862	-3.38856	0.250169	1
NCU05236	1116.8	821.489	1412.11	1.71896	0.781536	0.250532	1
NCU00984	3434.88	2996.12	3873.65	1.29289	0.370598	0.251109	1
NCU06895	18537	10516.2	26557.8	2.52542	1.33652	0.251123	1
NCU10226	1275.36	1128.44	1422.29	1.2604	0.33388	0.251313	1
NCU01299	700.197	855.051	545.342	0.637788	-0.648851	0.251334	1
NCU06980	1234.88	1428.15	1041.61	0.729344	-0.455328	0.251361	1
NCU05260	4423.36	4784.65	4062.07	0.84898	-0.236198	0.251506	1
NCU05375	14190.3	16165.8	12214.7	0.755589	-0.404326	0.251512	1
NCU02858	1664.07	2012.92	1315.22	0.653392	-0.61398	0.25166	1
NCU06446	1835.99	2005.36	1666.61	0.831077	-0.266945	0.252437	1
NCU08339	4555.12	5360.56	3749.69	0.699497	-0.515609	0.252569	1
NCU09739	928.353	821.486	1035.22	1.26018	0.333627	0.252581	1
NCU04301	2564.7	2069.25	3060.15	1.47887	0.564496	0.252585	1
NCU12136	271.551	212.203	330.898	1.55934	0.640939	0.252716	1
NCU11747	75.7475	65.1877	86.3073	1.32398	0.404884	0.252938	1
NCU01086	649.989	504.486	795.492	1.57684	0.657033	0.252994	1
NCU01876	1.53122	2.14811	0.914324	0.425641	-1.23229	0.253002	1
NCU05112	2.30743	3.7765	0.838359	0.221993	-2.17141	0.253163	1
NCU03780	1077.24	775.967	1378.52	1.77651	0.829048	0.253416	1
NCU00724	42.1823	57.3328	27.0318	0.471489	-1.0847	0.253464	1
NCU11201	129.411	108.647	150.175	1.38223	0.466993	0.253502	1
NCU01958	1865.23	2081.42	1649.04	0.792268	-0.33594	0.253623	1
NCU09354	1962.74	1279.08	2646.39	2.06898	1.04892	0.253823	1
NCU10618	6583.03	5466.32	7699.74	1.40858	0.49424	0.253922	1
NCU00675	1272.18	1442.71	1101.65	0.763599	-0.389114	0.254419	1
NCU07152	3.63217	0.348402	6.91594	19.8504	4.3111	0.254554	1
NCU00934	20.2448	12.6614	27.8281	2.19786	1.1361	0.254638	1
NCU00995	10216.6	8501.5	11931.7	1.40348	0.489012	0.254638	1
NCU11804	461.735	322.825	600.646	1.86059	0.895761	0.254986	1
NCU01820	14584.5	16626.9	12542.2	0.754335	-0.406723	0.255305	1
NCU06248	765.118	598.938	931.299	1.55492	0.63684	0.255372	1
NCU00041	10074.4	11411.2	8737.61	0.765708	-0.385134	0.255569	1
NCU07388	1809.61	2813.75	805.465	0.28626	-1.8046	0.25583	1
NCU11289	94.7218	45.8169	143.627	3.13479	1.64837	0.255835	1
NCU02080	1755.5	1273.78	2237.22	1.75636	0.812592	0.256181	1
NCU02700	1157.02	917.867	1396.18	1.52111	0.605125	0.256339	1
NCU04754	303.947	254.964	352.929	1.38423	0.469085	0.256412	1
[truncated: 7,583 more rows]

## Sheet: A.n. DESeq Results
id	baseMean	baseMeanA (Avicel)	baseMeanB (No Carbon)	foldChange	log2FoldChange	pval	padj
AN7598	4760.28	9507.36	13.1883	0.00138717	-9.49364	7.31e-50	2.15e-47
AN2632	10270	20504.1	35.838	0.00174784	-9.16021	6.6e-145	2.33e-141
AN10419	5659.27	11298.3	20.2833	0.00179526	-9.12159	6.96e-137	1.23e-133
AN7230	170648	340636	660.569	0.00193922	-9.01031	2.58e-151	1.37e-147
AN5176	103627	206832	421.704	0.00203887	-8.93802	2.15e-151	1.37e-147
AN5282	8127.32	16221.3	33.3785	0.0020577	-8.92475	4.33e-67	1.77e-64
AN1577	5475.05	10927.5	22.5689	0.00206532	-8.91942	8.11e-54	2.68e-51
AN1818	257477	513827	1127.81	0.00219493	-8.83161	1.57e-108	1.85e-105
AN7401	3308.46	6601.65	15.2626	0.00231194	-8.75668	8.23e-13	5.42e-11
AN3860	128290	255946	634.699	0.00247981	-8.65555	2.7e-143	7.16e-140
AN1285	36947.3	73647.6	247.02	0.00335409	-8.21986	1.04e-134	1.57e-131
AN3390	87.4842	174.34	0.628463	0.00360481	-8.11586	2.35e-32	4.36e-30
AN3418	34057.1	67864.2	249.932	0.00368282	-8.08497	2.18e-138	4.61e-135
AN0741	10309.4	20503.5	115.331	0.00562497	-7.47394	1.36e-111	1.8e-108
AN1791	137.41	273.212	1.60764	0.00588422	-7.40893	3.34e-07	9.18e-06
AN10430	785.439	1560.4	10.4812	0.00671702	-7.21796	7.11e-86	5.03e-83
AN6093	28741.9	57069.5	414.406	0.00726142	-7.10553	2.69e-107	2.85e-104
AN8401	1215.71	2413.03	18.3892	0.0076208	-7.03584	3.75e-87	2.84e-84
AN1273	28954.9	57462.2	447.72	0.00779157	-7.00387	5.21e-106	5.02e-103
AN3389	120.622	239.342	1.90064	0.00794109	-6.97645	6.9e-09	2.69e-07
AN7825	71719.1	142276	1162.55	0.00817113	-6.93525	8.26e-10	3.76e-08
AN3613	106322	210777	1868.15	0.00886319	-6.81796	6.01e-46	1.63e-43
AN5320	4068.63	8063.27	73.9963	0.00917696	-6.76777	3.15e-69	1.33e-66
AN9276	907.666	1798.59	16.7424	0.00930861	-6.74722	2.87e-80	1.6e-77
AN3611	102.12	202.357	1.88375	0.00930904	-6.74715	3.96e-37	8.74e-35
AN6422	2769.91	5483.91	55.9039	0.0101942	-6.61611	4.25e-33	8.66e-31
AN8579	1415.71	2799.4	32.0132	0.0114357	-6.45031	5.59e-80	2.96e-77
AN11013	11317.9	22371.6	264.094	0.0118049	-6.40447	1.62e-05	0.000279527
AN2814	71247.9	140729	1766.42	0.0125519	-6.31595	3.54e-102	3.13e-99
AN7812	25388.4	50139.7	637.031	0.0127051	-6.29845	1.27e-05	0.000225053
AN7806	14230.2	28094.2	366.222	0.0130355	-6.26141	2.63e-05	0.000420298
AN7811	1946.03	3841.78	50.2817	0.0130881	-6.2556	1.32e-09	5.92e-08
AN3297	1164.83	2299.36	30.2946	0.0131752	-6.24603	6.76e-85	4.47e-82
AN2804	316.592	624.413	8.77174	0.014048	-6.15349	7.24e-28	1.15e-25
AN7804	16594.1	32727.9	460.381	0.0140669	-6.15155	8.9e-12	5.12e-10
AN6427	765.445	1509.1	21.7907	0.0144396	-6.11383	2.22e-73	1.07e-70
AN11017	5489.14	10820.3	157.983	0.0146006	-6.09783	7.79e-05	0.00103663
AN7908	17538.6	34561.6	515.609	0.0149186	-6.06675	1.15e-87	9.41e-85
AN10447	485.869	956.556	15.1826	0.0158722	-5.97736	2.04e-38	4.8e-36
AN8511	9.78142	19.2562	0.306606	0.0159224	-5.9728	1.52e-05	0.000265686
AN7809	16892.4	33249.7	535.128	0.0160942	-5.95731	7.86e-09	3.05e-07
AN2805	523.428	1028.52	18.3331	0.0178247	-5.80998	5.86e-58	2.14e-55
AN12089	2601.41	5111.17	91.6528	0.0179319	-5.80133	3.77e-10	1.81e-08
AN7805	15687.7	30810.2	565.3	0.0183478	-5.76825	9.83e-18	9.3e-16
AN6428	1699.14	3336.72	61.5605	0.0184494	-5.76028	1.43e-28	2.41e-26
AN7909	1546.01	3030.48	61.5458	0.0203089	-5.62174	3.46e-19	3.52e-17
AN7824	10575.3	20719.5	431.134	0.0208081	-5.58671	1.86e-09	7.95e-08
AN8599	8216.37	16092	340.757	0.0211756	-5.56146	9.91e-85	6.18e-82
AN2569	1918.46	3755.13	81.794	0.0217819	-5.52073	1.09e-16	9.51e-15
AN10124	12619.3	24692.3	546.392	0.0221281	-5.49798	1.47e-83	8.65e-81
AN5418	14.338	28.0476	0.628463	0.022407	-5.47991	2.08e-07	6.03e-06
AN7807	2575	5037	112.994	0.0224329	-5.47824	1.53e-10	7.66e-09
AN12090	17991.1	35164	818.281	0.0232704	-5.42536	1.95e-11	1.08e-09
AN0233	24382.2	47654	1110.53	0.0233042	-5.42327	1.5e-74	7.57e-72
AN3877	220.713	431.018	10.4082	0.024148	-5.37195	4.42e-40	1.09e-37
AN7821	16102	31432.7	771.193	0.0245347	-5.34903	4.2e-08	1.42e-06
AN5267	71274.3	138911	3637.96	0.0261892	-5.25488	1.63e-55	5.75e-53
AN9035	1712.9	3335.46	90.3516	0.0270882	-5.20619	8.67e-72	3.83e-69
AN2350	78.7961	153.152	4.44007	0.0289912	-5.10824	8.45e-22	1.01e-19
AN11021	3080.24	5976.51	183.97	0.0307822	-5.02176	2.8e-11	1.53e-09
AN2227	6130.87	11888.2	373.529	0.0314201	-4.99217	4.54e-72	2.09e-69
AN3358	909.002	1762.29	55.714	0.0316145	-4.98327	2.98e-53	9.27e-51
AN2633	5.08837	9.85652	0.320216	0.0324877	-4.94396	0.00424258	0.0258954
AN0494	17704.8	34289.9	1119.82	0.0326574	-4.93645	1.36e-60	5.35e-58
AN10038	9.89804	19.1693	0.626821	0.0326993	-4.9346	6.69e-05	0.00091854
AN4643	536.877	1038.97	34.7809	0.0334762	-4.90072	2.8e-46	7.82e-44
AN7828	2367.77	4565.4	170.134	0.037266	-4.746	2.56e-11	1.4e-09
AN8522	735.211	1408.39	62.0333	0.0440456	-4.50486	6.45e-53	1.95e-50
AN7816	7324.87	14027.8	621.895	0.0443329	-4.49548	7.28e-15	5.55e-13
AN2099	28883.5	55296.9	2469.98	0.0446677	-4.48463	6.77e-09	2.65e-07
AN7860	405.637	775.827	35.448	0.0456906	-4.45196	9.57e-15	7.19e-13
AN9287	4852.19	9273.97	430.42	0.0464116	-4.42937	4.87e-30	8.61e-28
AN2195	5004.35	9559.17	449.526	0.0470257	-4.41041	7.09e-33	1.41e-30
AN0756	4955.36	9462.22	448.497	0.0473987	-4.39901	6.36e-54	2.17e-51
AN8526	113.281	215.825	10.7371	0.0497493	-4.32918	1.06e-23	1.35e-21
AN8360	87.9923	167.472	8.51253	0.0508295	-4.29819	1.07e-19	1.12e-17
AN6952	71.677	136.357	6.99687	0.0513128	-4.28454	1.76e-06	4.11e-05
AN7810	9532.07	18131.3	932.828	0.0514484	-4.28073	7.58e-48	2.17e-45
AN3368	21460.7	40780.2	2141.13	0.0525042	-4.25142	1.22e-58	4.62e-56
AN7391	72.1903	137.127	7.25396	0.0528997	-4.2406	6.99e-20	7.41e-18
AN1614	87.3381	165.84	8.83651	0.0532834	-4.23017	1.69e-10	8.47e-09
AN7089	540.12	1022.82	57.4196	0.0561384	-4.15487	1.38e-21	1.61e-19
AN8927	390.575	739.61	41.5399	0.0561646	-4.1542	4.74e-27	7.27e-25
AN1034	23.7779	45.0131	2.54271	0.0564883	-4.1459	8.69e-08	2.79e-06
AN8095	1300.12	2456.41	143.831	0.0585533	-4.09411	2.11e-06	4.81e-05
AN7817	8730.95	16493.9	967.945	0.0586849	-4.09087	1.03e-16	8.99e-15
AN0761	6567.07	12395.9	738.268	0.0595576	-4.06957	8.58e-54	2.75e-51
AN6454	77.9603	147.049	8.87193	0.0603333	-4.0509	5.92e-17	5.27e-15
AN10908	2027.76	3819.71	235.807	0.0617342	-4.01779	4.53e-42	1.17e-39
AN2727	167.232	314.974	19.4899	0.0618777	-4.01444	2.46e-22	3.03e-20
AN8144	10.6445	20.0473	1.24167	0.0619371	-4.01305	0.000315998	0.00318469
AN7088	5.23875	9.85069	0.626821	0.0636323	-3.9741	0.00975675	0.0492767
AN1043	37.1085	69.777	4.44007	0.0636323	-3.9741	6.23e-12	3.71e-10
AN3394	86.653	162.871	10.4355	0.0640721	-3.96416	5.12e-17	4.6e-15
AN0858	52389.9	98328.7	6451.07	0.0656072	-3.93	1.19e-42	3.16e-40
AN3612	101.956	191.279	12.6329	0.0660441	-3.92043	6.03e-20	6.46e-18
AN9341	53.0399	99.4711	6.6086	0.0664374	-3.91186	2.31e-13	1.57e-11
AN2621	581.725	1090.34	73.1066	0.0670491	-3.89864	4.31e-34	8.95e-32
AN12193	112.697	211.127	14.2677	0.0675789	-3.88728	1.51e-20	1.65e-18
AN8404	703.942	1317.16	90.7257	0.0688799	-3.85977	9.77e-35	2.11e-32
AN6419	723.71	1352.65	94.7693	0.0700619	-3.83523	6.87e-38	1.58e-35
AN0709	20726.5	38682.6	2770.41	0.0716189	-3.80352	0.00126649	0.00987468
AN6751	240.112	447.894	32.3297	0.0721815	-3.79223	7.6e-26	1.09e-23
AN9389	8666.31	16161.3	1171.29	0.0724749	-3.78637	4.21e-15	3.28e-13
AN7808	5345.41	9952.58	738.228	0.0741745	-3.75293	1.26e-13	8.87e-12
AN5228	594.53	1105.82	83.2364	0.0752711	-3.73176	8.81e-38	1.99e-35
AN10656	10.4393	19.2879	1.59075	0.0824742	-3.59991	0.000507647	0.00471431
AN8241	3973.78	7340.44	607.128	0.08271	-3.59579	6.41e-27	9.57e-25
AN2622	3093.3	5707.15	479.448	0.0840083	-3.57332	3.19e-18	3.13e-16
AN1066	14400.3	26461.9	2338.64	0.0883778	-3.50017	0.000324879	0.00326605
AN5329	103.095	189.446	16.7445	0.0883866	-3.50003	7.3e-18	7.03e-16
AN7170	8465.43	15533.7	1397.19	0.0899462	-3.47479	7.91e-05	0.00104489
AN8761	3158.12	5793.49	522.755	0.0902315	-3.47022	1.7e-32	3.22e-30
AN3396	30.5011	55.9217	5.0805	0.0908503	-3.46037	1.58e-07	4.71e-06
AN2660	4364.78	7984.86	744.704	0.0932646	-3.42253	1.88e-40	4.75e-38
AN8958	430.484	785.308	75.6596	0.0963439	-3.37566	5.72e-06	0.000114169
AN2530	29356.3	53427.7	5285.03	0.0989193	-3.3376	2.76e-07	7.74e-06
AN0546	73.0493	132.78	13.319	0.100309	-3.31747	1.71e-14	1.26e-12
AN7781	864.143	1570.61	157.677	0.100392	-3.31628	7.17e-33	1.41e-30
AN7505	7531.43	13671	1391.82	0.101808	-3.29607	1.4e-34	2.97e-32
AN7815	16497.9	29932.8	3063.07	0.102332	-3.28868	2.44e-17	2.29e-15
AN7222	16497.9	29929.1	3066.75	0.102467	-3.28677	5.65e-06	0.000112931
AN11120	2132.73	3864.57	400.895	0.103736	-3.26901	5.07e-05	0.000731231
AN1477	7443.7	13478.4	1408.97	0.104535	-3.25794	9.58e-39	2.31e-36
AN1320	2974.36	5375.15	573.581	0.10671	-3.22824	9.86e-29	1.68e-26
AN9286	6375.91	11520	1231.8	0.106927	-3.2253	3.93e-24	5.14e-22
AN7152	454.145	820.164	88.1262	0.107449	-3.21827	6.85e-25	9.42e-23
AN3211	563.09	1016.42	109.756	0.107983	-3.21112	9.49e-25	1.27e-22
AN2377	1255.37	2264.39	246.349	0.108793	-3.20035	1.4e-12	9.05e-11
AN5463	46.5351	83.9324	9.13771	0.10887	-3.19932	9.05e-09	3.46e-07
AN3433	1825.95	3293.14	358.751	0.108939	-3.19841	7.98e-05	0.00105037
AN7864	13524	24379.5	2668.49	0.109456	-3.19157	5.62e-28	9.03e-26
AN5781	14361.8	25867.5	2856.23	0.110418	-3.17895	7.29e-05	0.000987062
AN2359	2637.64	4750.15	525.131	0.11055	-3.17722	2.32e-28	3.79e-26
AN1792	2005.65	3610.76	400.538	0.110929	-3.17229	1.97e-27	3.08e-25
AN3615	301.737	543.196	60.2782	0.110969	-3.17177	8.71e-21	9.61e-19
AN2840	41.1596	74.0724	8.24675	0.111334	-3.16704	1.49e-09	6.54e-08
AN7295	1085.81	1953.48	218.15	0.111673	-3.16265	9.03e-33	1.74e-30
AN9390	12093.8	21754.3	2433.37	0.111857	-3.16027	2.47e-29	4.29e-27
AN4051	1168.21	2099.33	237.097	0.112939	-3.14638	1.75e-18	1.75e-16
AN8347	63577.7	114247	12908.3	0.112986	-3.14578	7.77e-25	1.05e-22
AN7393	310.328	557.436	63.22	0.113412	-3.14035	4.89e-17	4.47e-15
AN11077	270.763	485.513	56.0129	0.115368	-3.11568	1.14e-24	1.51e-22
AN3555	8607.23	15423.6	1790.84	0.11611	-3.10644	1.47e-06	3.5e-05
AN2726	51.7063	92.6264	10.7862	0.116448	-3.10224	1.47e-09	6.48e-08
AN1819	518.019	926.518	109.52	0.118206	-3.08063	1.32e-23	1.66e-21
AN3903	7269.4	12973.9	1564.9	0.120619	-3.05147	1.43e-30	2.61e-28
AN7120	15.7858	28.1108	3.46089	0.123116	-3.02191	0.000218244	0.00236453
AN10667	180.685	321.26	40.1094	0.12485	-3.00173	0.00220127	0.0155219
AN2376	576.716	1024.64	128.79	0.125693	-2.99202	4.05e-12	2.47e-10
AN0732	5753.62	10210.1	1297.11	0.127042	-2.97663	1.41e-15	1.14e-13
AN8477	1857.9	3295.34	420.459	0.127592	-2.97039	5.81e-27	8.8e-25
AN9365	682.54	1210.6	154.477	0.127604	-2.97026	3.21e-12	2e-10
AN2623	2281.51	4046.46	516.556	0.127656	-2.96966	1.79e-25	2.53e-23
AN0610	6179.87	10959.8	1399.98	0.127738	-2.96874	3.88e-26	5.63e-24
AN8527	31.5262	55.8492	7.20328	0.128977	-2.95481	0.00102447	0.00826123
AN3395	28.3518	50.0324	6.67125	0.133339	-2.90683	2.24e-06	5.04e-05
AN7112	32.4801	57.2978	7.6624	0.133729	-2.90261	3.38e-06	7.24e-05
AN2829	4342.85	7647.8	1037.91	0.135714	-2.88136	1.76e-23	2.2e-21
AN7814	11162.9	19631.8	2693.87	0.137219	-2.86544	8.87e-18	8.46e-16
AN3609	357.717	628.747	86.6875	0.137873	-2.85858	2.96e-21	3.34e-19
AN6468	171.848	301.614	42.0811	0.139519	-2.84146	6.28e-15	4.86e-13
AN1163	8695	15249.6	2140.44	0.140361	-2.83279	7.08e-15	5.43e-13
AN8891	1816.72	3185.2	448.24	0.140726	-2.82904	7.97e-22	9.6e-20
AN2571	17.8397	31.2714	4.40792	0.140957	-2.82667	0.000333072	0.00332569
AN7392	20.4945	35.9238	5.06525	0.141	-2.82624	4.14e-05	0.000609094
AN6831	330.182	576.954	83.4091	0.144568	-2.79018	9.21e-19	9.29e-17
AN12293	161.998	283.064	40.9314	0.144601	-2.78985	6.45e-11	3.42e-09
AN8513	11145.6	19463.9	2827.45	0.145267	-2.78323	3.48e-30	6.25e-28
AN0542	9.90795	17.2901	2.52582	0.146085	-2.77512	0.00365307	0.0228359
AN2954	15976.2	27850.5	4101.85	0.147281	-2.76336	0.000744654	0.00640971
AN8516	2389.42	4160.59	618.257	0.148598	-2.75051	1.41e-26	2.08e-24
AN6035	2741.55	4768.85	714.261	0.149777	-2.73912	1.99e-21	2.29e-19
AN5314	67.8859	118.001	17.7711	0.150601	-2.73119	6.97e-11	3.65e-09
AN3339	10.7784	18.7091	2.84768	0.152208	-2.71588	0.00325156	0.0208179
AN7818	5894.01	10230.4	1557.61	0.152253	-2.71546	4.01e-12	2.46e-10
AN11153	4199.02	7287.09	1110.94	0.152453	-2.71356	1.64e-28	2.71e-26
AN11210	26.1579	45.3805	6.93538	0.152827	-2.71002	1.24e-05	0.000220868
AN7119	79.1953	137.361	21.03	0.153101	-2.70745	7.91e-05	0.00104489
AN5727	1052.3	1823.29	281.306	0.154285	-2.69633	2.01e-21	2.29e-19
AN5319	27.2599	47.2169	7.303	0.154669	-2.69274	8.24e-06	0.000154506
AN6423	1726.9	2986.29	467.52	0.156555	-2.67525	6.17e-06	0.000120851
AN7773	761.462	1316.1	206.827	0.157152	-2.66977	3.97e-10	1.9e-08
AN0197	93.2842	161.137	25.4318	0.157828	-2.66358	1.68e-09	7.3e-08
AN6774	30.2686	52.2818	8.25544	0.157903	-2.66289	1.34e-05	0.000238241
AN2794	947.547	1634.85	260.246	0.159186	-2.65121	2.92e-20	3.15e-18
AN7774	44.4743	76.7295	12.219	0.159248	-2.65065	1.02e-06	2.58e-05
AN7215	191.826	330.548	53.1041	0.160655	-2.63796	1.88e-10	9.29e-09
AN7067	354.906	611.059	98.7525	0.161609	-2.62942	2.44e-13	1.65e-11
AN8995	376.125	646.898	105.352	0.162857	-2.61832	5.61e-07	1.49e-05
AN8550	293.811	505.012	82.6104	0.163581	-2.61192	1.72e-10	8.57e-09
AN0020	30.3858	52.1944	8.57729	0.164334	-2.6053	3.64e-06	7.66e-05
AN5073	44.1501	75.8329	12.4673	0.164405	-2.60468	0.00323035	0.020728
AN11882	881.694	1512.95	250.443	0.165533	-2.59481	2.34e-07	6.62e-06
AN2187	3480.95	5963.65	998.261	0.167391	-2.57871	2.36e-25	3.29e-23
AN3983	1692.33	2899.04	485.611	0.167507	-2.5777	6.25e-05	0.000867725
AN9056	10.9515	18.7368	3.16625	0.168986	-2.56502	0.00522296	0.0302418
AN7169	2001.73	3423.14	580.324	0.169529	-2.56039	8.03e-05	0.00105324
AN7984	100.511	171.793	29.2282	0.170136	-2.55524	3.4e-12	2.09e-10
AN7933	114.51	195.678	33.3427	0.170396	-2.55304	2.63e-05	0.000420335
AN6748	160.716	274.55	46.8817	0.170758	-2.54997	7.56e-12	4.4e-10
AN10893	6162.74	10525.5	1799.97	0.171011	-2.54784	4.05e-06	8.4e-05
AN7413	333.933	569.318	98.5484	0.173099	-2.53033	8.81e-09	3.39e-07
AN1591	418.606	712.573	124.64	0.174915	-2.51527	5.14e-12	3.1e-10
AN3321	495.518	843.473	147.564	0.174948	-2.515	3.28e-08	1.14e-06
AN7891	19.8166	33.653	5.98014	0.1777	-2.49248	0.000295991	0.00301316
AN8953	1216.15	2064.97	367.339	0.177891	-2.49093	2.16e-07	6.18e-06
AN2217	3866.98	6556.69	1177.27	0.179553	-2.47752	1.72e-19	1.79e-17
AN4860	1006.71	1706.16	307.265	0.180092	-2.47319	2.36e-16	2.03e-14
AN0452	1461	2475.26	446.745	0.180485	-2.47005	2.99e-15	2.35e-13
AN8152	28.7189	48.6203	8.81749	0.181354	-2.46312	2.7e-05	0.000427692
AN2951	1255.91	2125.58	386.234	0.181707	-2.46031	4.63e-17	4.26e-15
AN5309	7115.51	12038.7	2192.36	0.18211	-2.45712	1.68e-13	1.15e-11
AN5290	605.091	1022.5	187.687	0.183557	-2.4457	8.34e-17	7.37e-15
AN3201	2313.24	3907.91	718.576	0.183878	-2.44318	1.03e-23	1.33e-21
AN3307	1988.73	3352.11	625.354	0.186555	-2.42232	3.8e-21	4.23e-19
AN2955	7885.55	13283.8	2487.25	0.187239	-2.41705	9.22e-06	0.000170472
AN10177	185.98	313.261	58.6993	0.187381	-2.41595	9.81e-06	0.000180068
AN11745	81.8066	137.76	25.8529	0.187665	-2.41377	4.64e-10	2.18e-08
AN6106	2455.66	4132.71	778.618	0.188404	-2.4081	5.98e-08	1.97e-06
AN7046	1404.89	2360.18	449.594	0.190492	-2.3922	5.09e-17	4.6e-15
AN1608	200.382	336.488	64.2758	0.19102	-2.38821	1.05e-11	5.93e-10
AN1094	5998.97	10071.7	1926.22	0.191251	-2.38646	0.00010765	0.00133613
AN10285	31213.2	52325.2	10101.2	0.193046	-2.37298	3.2e-08	1.12e-06
AN12331	296.264	496.588	95.9395	0.193198	-2.37185	1.53e-12	9.8e-11
AN2746	2238.43	3743.81	733.042	0.195801	-2.35254	4.15e-14	2.97e-12
AN8514	12483.2	20852	4114.47	0.197318	-2.34141	2.64e-19	2.71e-17
AN11078	28.6963	47.9331	9.45956	0.197349	-2.34118	3.27e-05	0.000499282
AN2647	372.277	621.561	122.993	0.197877	-2.33732	2.08e-13	1.42e-11
AN8102	4927.53	8224.29	1630.78	0.198288	-2.33433	2.19e-15	1.74e-13
AN7932	307.192	512.005	102.38	0.19996	-2.32222	2.82e-06	6.19e-05
AN7646	1853.74	3088.2	619.287	0.200533	-2.31809	1.06e-15	8.6e-14
AN2834	244.489	407.263	81.7155	0.200646	-2.31728	6.39e-12	3.78e-10
AN7353	2586.49	4306.31	866.674	0.201257	-2.31289	1.26e-21	1.48e-19
AN2676	186.75	310.782	62.7177	0.201806	-2.30896	3.73e-07	1.01e-05
AN2112	12019.6	19995.7	4043.44	0.202215	-2.30604	2.69e-22	3.27e-20
AN2194	5199.74	8645.29	1754.2	0.202908	-2.3011	1.44e-11	8.09e-10
AN3551	650.91	1077.02	224.803	0.208728	-2.2603	8.94e-15	6.77e-13
AN0517	23.9981	39.707	8.28922	0.20876	-2.26008	0.000404332	0.00391618
AN11030	95.6733	158.191	33.1553	0.20959	-2.25436	1.41e-05	0.000248868
AN7463	512.254	846.879	177.629	0.209745	-2.25329	1.2e-12	7.81e-11
AN6926	1207.94	1995.07	420.815	0.210928	-2.24518	4.19e-08	1.42e-06
AN6168	19833.7	32755.5	6911.91	0.211015	-2.24458	4.18e-05	0.00061264
AN10641	2094.01	3456.93	731.094	0.211487	-2.24136	2.79e-09	1.16e-07
AN3340	138.242	228.212	48.2715	0.211521	-2.24113	9.39e-12	5.38e-10
AN8656	27.3066	45.0568	9.55647	0.212098	-2.23719	0.000119193	0.00144835
AN9304	5489.52	9041.07	1937.96	0.214351	-2.22195	2.69e-16	2.28e-14
AN8300	27.9001	45.9388	9.86144	0.214665	-2.21984	9.08e-05	0.00115831
AN1109	4069.55	6678.24	1460.87	0.21875	-2.19264	4.59e-13	3.06e-11
AN6409	151.108	247.413	54.8022	0.221501	-2.17462	1.29e-05	0.000228234
AN3298	403.481	660.594	146.368	0.22157	-2.17417	4.67e-16	3.89e-14
AN1590	166.91	273.254	60.5656	0.221646	-2.17367	1.83e-09	7.83e-08
AN6249	16759.7	27425.1	6094.25	0.222215	-2.16997	0.00922113	0.0470651
AN0785	141.479	231.435	51.5226	0.222622	-2.16733	1.06e-07	3.27e-06
AN7113	328.805	537.6	120.01	0.223234	-2.16337	6.93e-11	3.65e-09
AN8429	169.034	276.214	61.8531	0.223932	-2.15887	6.48e-12	3.82e-10
AN2813	209.796	342.68	76.9131	0.224446	-2.15556	2.95e-10	1.44e-08
AN1542	738.039	1205.36	270.716	0.224593	-2.15461	3.33e-17	3.09e-15
AN10919	1330.81	2171.49	490.13	0.225711	-2.14745	4.4e-18	4.28e-16
AN5734	8854.39	14444.7	3264.12	0.225974	-2.14577	2.38e-16	2.04e-14
AN10862	657.262	1070.48	244.044	0.227976	-2.13305	1.02e-12	6.7e-11
AN8480	132.027	215.013	49.0404	0.228081	-2.13238	3.98e-09	1.63e-07
AN0169	101.27	164.823	37.7173	0.228834	-2.12762	1.08e-08	4.07e-07
AN3902	2330.09	3787.03	873.156	0.230565	-2.11676	1.95e-18	1.93e-16
AN0330	615.128	999.44	230.815	0.230945	-2.11438	1.5e-09	6.56e-08
AN6673	1299.45	2111.29	487.618	0.230958	-2.1143	8.22e-12	4.76e-10
AN2286	2811.1	4557.88	1064.32	0.233513	-2.09843	3.15e-16	2.65e-14
AN3518	31.7749	51.5165	12.0333	0.233581	-2.09801	0.000471695	0.00445462
AN10384	1159.78	1880.34	439.216	0.233584	-2.09799	8.47e-16	7.01e-14
AN8334	74.2715	120.397	28.1455	0.233772	-2.09683	9.72e-08	3.05e-06
AN6404	120.17	194.707	45.6324	0.234365	-2.09317	8.03e-10	3.67e-08
AN7332	925.114	1498.27	351.962	0.234913	-2.0898	3.61e-06	7.61e-05
AN2392	53.2682	86.2279	20.3084	0.23552	-2.08608	2.02e-06	4.64e-05
AN0567	89233.2	144420	34046.5	0.235746	-2.08469	4.88e-10	2.28e-08
AN12004	15.5644	25.1863	5.94259	0.235946	-2.08347	0.00484702	0.0286545
AN11947	17.358	28.0617	6.65436	0.237133	-2.07623	0.00465437	0.0278631
AN1807	37.7322	60.9259	14.5384	0.238624	-2.06719	3.31e-05	0.000503008
AN6450	55.0454	88.8724	21.2184	0.238751	-2.06642	1.7e-06	4e-05
AN11959	17.3441	27.9946	6.69355	0.239101	-2.0643	0.00497891	0.0291957
AN6795	1357.68	2190.25	525.113	0.23975	-2.06039	3.43e-14	2.47e-12
AN2528	1112.63	1793.15	432.124	0.240986	-2.05298	6.02e-07	1.59e-05
AN8999	92.0378	148.208	35.8673	0.242006	-2.04689	2.17e-08	7.65e-07
AN7138	2207.3	3554.14	860.46	0.242101	-2.04632	3.94e-08	1.34e-06
AN9361	3345.69	5383.05	1308.34	0.243049	-2.04068	1.51e-13	1.05e-11
AN2652	467.877	752.725	183.03	0.243157	-2.04004	2.91e-08	1.02e-06
AN3199	1085.7	1746.07	425.324	0.243589	-2.03748	4.91e-13	3.25e-11
AN8238	92.9489	149.369	36.5284	0.244551	-2.0318	2.33e-05	0.000377843
AN5273	116.279	186.858	45.701	0.244577	-2.03164	8.57e-08	2.76e-06
AN3212	490.157	787.273	193.04	0.245201	-2.02796	6.88e-12	4.03e-10
AN10288	308.884	495.956	121.812	0.245611	-2.02555	0.000713987	0.00622156
AN0587	46.6753	74.8999	18.4507	0.246338	-2.02129	0.000183421	0.00204798
AN3992	3558.84	5709.79	1407.89	0.246575	-2.0199	1.06e-09	4.77e-08
AN7157	558.415	895.185	221.644	0.247596	-2.01394	1.62e-11	9.09e-10
AN1602	139.103	222.774	55.4333	0.248832	-2.00675	0.0023756	0.0164113
AN2590	131.407	210.414	52.4004	0.249035	-2.00558	2.76e-06	6.09e-05
AN6953	51.2272	81.919	20.5355	0.25068	-1.99608	8.65e-06	0.000161062
AN9524	32.4182	51.8359	13.0005	0.250801	-1.99539	0.000966687	0.00788531
AN1426	1241.19	1981.99	500.387	0.252467	-1.98583	8.69e-16	7.14e-14
AN2860	9970.64	15921.6	4019.71	0.252469	-1.98582	1.36e-13	9.47e-12
AN6932	112.556	179.689	45.4231	0.252788	-1.984	0.00244407	0.0167838
AN5315	1672.58	2669.77	675.39	0.252977	-1.98292	1.4e-14	1.03e-12
AN6410	226.553	361.447	91.6602	0.253593	-1.97941	2.33e-11	1.29e-09
AN7869	161.431	257.459	65.4042	0.254038	-1.97688	2.53e-08	8.92e-07
AN4049	38856.6	61865	15848.1	0.256172	-1.96481	4.65e-11	2.47e-09
AN7823	364.613	580.327	148.898	0.256576	-1.96254	2.38e-06	5.3e-05
AN10471	927.878	1475.95	379.803	0.257328	-1.95832	2.32e-15	1.83e-13
AN7892	2690.4	4274.99	1105.82	0.258672	-1.95081	0.000263739	0.00276145
AN5410	46.2666	73.4703	19.0629	0.259464	-1.94639	0.00197119	0.0142297
AN13001	1131.68	1796.79	466.568	0.259668	-1.94526	1.79e-15	1.44e-13
AN3570	88.0947	139.86	36.3296	0.259758	-1.94476	2.67e-06	5.92e-05
AN8428	127.398	202.256	52.5395	0.259767	-1.94471	6.34e-09	2.49e-07
AN7847	110.205	174.873	45.537	0.2604	-1.9412	9.13e-07	2.31e-05
AN8303	944.032	1496.41	391.653	0.261728	-1.93386	5.4e-07	1.44e-05
AN4908	6039.68	9569.09	2510.28	0.262332	-1.93054	3.86e-07	1.04e-05
AN2832	21.0876	33.3882	8.78699	0.263177	-1.9259	0.00286008	0.0187882
AN7126	1694.08	2681.88	706.274	0.26335	-1.92495	3.12e-06	6.73e-05
AN12097	386.003	610.663	161.343	0.26421	-1.92024	9.57e-10	4.33e-08
AN3280	101.536	160.63	42.4423	0.264223	-1.92017	6.56e-07	1.71e-05
AN2646	1061.28	1678.83	443.721	0.264303	-1.91973	1.71e-12	1.08e-10
AN7399	325.75	515.265	136.236	0.264399	-1.91921	5.11e-10	2.36e-08
AN0026	207.497	327.794	87.1999	0.26602	-1.91039	4.11e-10	1.95e-08
AN12450	203.855	322.01	85.7002	0.266142	-1.90973	1.39e-10	7.07e-09
AN12074	1746.26	2757.52	735.009	0.266547	-1.90754	4.52e-11	2.42e-09
AN3125	672.861	1061.06	284.661	0.268279	-1.89819	2.97e-10	1.44e-08
AN7149	1926.29	3034.79	817.797	0.269474	-1.89178	2.97e-06	6.46e-05
AN10891	501.925	790.707	213.144	0.269561	-1.89131	2.86e-09	1.19e-07
AN9320	2254.87	3551.69	958.043	0.269743	-1.89034	1.61e-12	1.03e-10
AN7518	446.016	701.905	190.127	0.270873	-1.88431	0.000719247	0.00623662
AN5311	1338.1	2104.9	571.297	0.271413	-1.88144	2.3e-06	5.18e-05
AN5733	3933.23	6186.79	1679.67	0.271494	-1.88101	1.1e-14	8.23e-13
AN12252	39.2347	61.7112	16.7581	0.271557	-1.88067	0.000107164	0.00133276
AN2383	731.827	1150.52	313.13	0.272163	-1.87746	8.71e-07	2.22e-05
AN3886	39.2285	61.6651	16.7919	0.272308	-1.87669	0.000137917	0.00162039
AN12330	99.2006	155.908	42.4934	0.272555	-1.87538	4.51e-06	9.23e-05
AN3046	58.7872	92.3256	25.2488	0.273476	-1.87051	1.1e-05	0.000198281
AN1322	55.9604	87.8242	24.0965	0.274372	-1.86579	4.63e-05	0.000675366
AN7826	75.0385	117.747	32.3297	0.274568	-1.86476	5.92e-06	0.000117485
AN10420	205.274	321.598	88.9497	0.276587	-1.8542	5.2e-08	1.73e-06
AN2587	83.2985	130.401	36.1957	0.277572	-1.84907	7e-06	0.00013501
AN7404	63.9153	100.021	27.8096	0.278037	-1.84665	5.9e-06	0.000117282
AN5294	54.6465	85.4518	23.8411	0.279	-1.84166	1.7e-05	0.000289577
AN9458	8854.59	13845.3	3863.85	0.279072	-1.84129	2.8e-14	2.04e-12
AN5847	10282.5	16070.3	4494.65	0.279686	-1.83812	1.21e-08	4.51e-07
AN8727	599.79	936.991	262.589	0.280246	-1.83523	1.75e-09	7.56e-08
AN7865	192.637	300.721	84.5534	0.281169	-1.83049	1.46e-09	6.47e-08
AN2603	26.4388	41.2566	11.6211	0.281677	-1.82789	0.00156234	0.0117659
AN2643	22.9676	35.8232	10.112	0.282274	-1.82483	0.00301827	0.0196689
AN5050	8639.71	13469.7	3809.76	0.28284	-1.82194	6.64e-14	4.69e-12
AN2858	2397.49	3733.6	1061.38	0.284279	-1.81462	1.47e-10	7.44e-09
AN7789	163.249	254.013	72.4851	0.285359	-1.80915	1.68e-07	4.98e-06
AN2720	126.863	197.343	56.3831	0.285711	-1.80737	0.000264079	0.00276228
AN7117	35.6493	55.4216	15.877	0.286477	-1.80351	0.00044209	0.0042316
AN0833	9761.63	15172.9	4350.35	0.286718	-1.8023	0.00271326	0.0181501
AN6104	15141.8	23524.1	6759.61	0.287349	-1.79913	0.00676224	0.0370034
AN3554	1208.2	1876.47	539.931	0.287738	-1.79717	0.00258487	0.0175123
AN7400	27.6881	42.9721	12.4042	0.288656	-1.79258	0.00285024	0.0187468
AN12030	31.0778	48.2184	13.9372	0.289043	-1.79065	0.00281245	0.0186027
AN3503	111.995	173.746	50.2429	0.289174	-1.78999	1.66e-07	4.94e-06
AN2585	761.486	1180.79	342.179	0.289787	-1.78694	0.000116446	0.00142643
AN7943	156.284	242.267	70.3014	0.290181	-1.78497	1.72e-08	6.16e-07
AN1823	963.167	1492.77	433.564	0.290442	-1.78368	1.4e-06	3.38e-05
AN1571	635.297	982.735	287.859	0.292916	-1.77144	3.68e-08	1.27e-06
AN5123	10762.4	16625.9	4898.85	0.294652	-1.76292	2.44e-14	1.78e-12
AN1892	1405.74	2171.56	639.914	0.294679	-1.76278	3.94e-09	1.62e-07
AN2698	210.361	324.926	95.7969	0.294827	-1.76206	2.4e-07	6.79e-06
AN5044	363.364	561.198	165.531	0.294959	-1.76141	5e-07	1.34e-05
AN1505	243.192	375.547	110.837	0.295134	-1.76056	4.93e-08	1.64e-06
AN0314	8387.62	12944.4	3830.83	0.295945	-1.7566	4.1e-10	1.95e-08
AN10623	189.412	292.291	86.5331	0.296051	-1.75608	0.00224513	0.0157441
AN8304	1581.15	2439.23	723.076	0.296436	-1.75421	1.43e-10	7.26e-09
AN7584	22.0962	34.0821	10.1103	0.296646	-1.75318	0.00455153	0.0274111
AN5604	16225.6	25026.4	7424.82	0.29668	-1.75302	0.00208354	0.0148768
AN6766	96.183	148.279	44.0868	0.297323	-1.7499	6.62e-06	0.000128746
AN7217	1631.13	2509.48	752.786	0.299977	-1.73708	0.000255146	0.0026893
AN0056	10483.6	16127.3	4839.83	0.300102	-1.73648	0.00804957	0.0422872
AN4313	502.026	771.434	232.618	0.30154	-1.72958	1.42e-09	6.34e-08
AN2249	10273	15782	4763.94	0.30186	-1.72805	1.67e-12	1.06e-10
AN7135	1054.65	1619.96	489.353	0.302078	-1.72701	4.15e-09	1.69e-07
AN6770	1392.38	2138.47	646.291	0.302222	-1.72632	1.21e-10	6.22e-09
AN6669	9835.09	15089.1	4581.11	0.303605	-1.71973	3.13e-05	0.000483812
AN2710	43.8846	67.2783	20.4909	0.304569	-1.71516	0.000292075	0.00299017
AN3195	2179.19	3340.66	1017.71	0.304645	-1.7148	7.38e-11	3.83e-09
AN2384	45.5269	69.7859	21.2679	0.304759	-1.71426	0.000351464	0.00345785
AN3526	530.39	812.786	247.995	0.305117	-1.71257	3.89e-11	2.1e-09
AN9130	7426.23	11378	3474.48	0.305368	-1.71138	6e-12	3.59e-10
AN8091	45.3038	69.4111	21.1965	0.305377	-1.71134	0.000274562	0.00285222
AN7912	31.5215	48.2791	14.7638	0.305802	-1.70933	0.00201368	0.0144559
AN10321	800.162	1223.71	376.61	0.30776	-1.70012	1.39e-08	5.13e-07
AN7986	4177.63	6386.12	1969.15	0.308348	-1.69737	3.93e-13	2.64e-11
AN3236	641.557	980.607	302.506	0.308488	-1.69671	1.66e-11	9.28e-10
AN12129	889.675	1358.23	421.124	0.310054	-1.68941	0.000625983	0.00564984
AN1601	8618.67	13156.4	4080.99	0.310192	-1.68877	0.000116799	0.0014291
AN7859	294.876	449.982	139.77	0.310613	-1.68681	0.00281607	0.0186145
AN11090	122.51	186.926	58.0948	0.310791	-1.68599	6.94e-06	0.000134348
AN10014	135.796	206.994	64.5978	0.312076	-1.68003	3.32e-06	7.12e-05
AN0423	13797.8	21019.8	6575.91	0.312844	-1.67648	2.3e-12	1.44e-10
AN5129	123173	187613	58732.8	0.313053	-1.67552	2.3e-09	9.67e-08
AN11708	423.287	644.323	202.251	0.313897	-1.67164	2.37e-06	5.3e-05
AN10812	187.032	284.312	89.752	0.315682	-1.66346	7.22e-07	1.87e-05
AN0234	1487.62	2260.96	714.282	0.31592	-1.66237	0.000629231	0.00567432
AN8726	502.662	763.969	241.354	0.315921	-1.66236	9.68e-08	3.05e-06
AN9204	37.9156	57.5068	18.3244	0.318648	-1.64996	0.000686907	0.00605026
AN3765	8658.63	13129	4188.27	0.319009	-1.64833	7.69e-08	2.5e-06
AN3345	2648.99	4014.15	1283.83	0.319826	-1.64464	1.16e-07	3.57e-06
AN2353	320.365	485.434	155.296	0.319912	-1.64425	2.16e-06	4.89e-05
AN1621	134.807	204.122	65.4916	0.320845	-1.64005	2.83e-06	6.21e-05
AN2322	186.372	282.034	90.7089	0.321624	-1.63655	0.00417267	0.0256014
AN1588	281.019	425.034	137.004	0.322335	-1.63337	0.0078352	0.0414038
AN0512	39.5936	59.8748	19.3123	0.322545	-1.63243	0.00133416	0.0103038
AN0377	2015.89	3046.79	985.001	0.323292	-1.62909	4.35e-12	2.63e-10
AN8918	38.7753	58.6021	18.9485	0.323341	-1.62887	0.000846841	0.00712153
AN9303	1602	2420.77	783.237	0.323549	-1.62795	9.67e-07	2.44e-05
AN7508	20927.7	31615	10240.3	0.323908	-1.62634	0.00891795	0.0459444
AN11391	109.799	165.817	53.781	0.32434	-1.62442	6.95e-06	0.000134466
AN8962	23.7765	35.9063	11.6466	0.324361	-1.62433	0.00716051	0.0386121
AN0015	253.404	382.321	124.488	0.325612	-1.61877	5.48e-08	1.82e-06
AN2238	6456.01	9738.05	3173.98	0.325935	-1.61734	1.4e-08	5.13e-07
AN11966	23.7072	35.7183	11.6962	0.327455	-1.61063	0.00855253	0.0444228
AN0250	6093.04	9179.07	3007.01	0.327594	-1.61002	4.7e-10	2.21e-08
AN6765	118.224	178.071	58.3762	0.327825	-1.609	0.000634009	0.00571255
AN10358	10744.2	16183.1	5305.34	0.327833	-1.60897	4.62e-08	1.55e-06
AN0620	4712.77	7094.73	2330.81	0.328527	-1.60592	5.1e-10	2.36e-08
AN3827	3118.77	4693.14	1544.41	0.329078	-1.6035	6.35e-05	0.000878793
AN9049	503.223	756.974	249.472	0.329564	-1.60137	3.28e-10	1.59e-08
AN0894	1601.43	2408.9	793.968	0.329598	-1.60122	0.00165401	0.0123249
AN7790	95.7746	143.961	47.5881	0.330562	-1.59701	1.98e-05	0.000330368
AN8423	126.45	190.035	62.8654	0.33081	-1.59592	3.84e-05	0.000572164
AN5399	266.54	400.166	132.914	0.332148	-1.5901	1.38e-08	5.09e-07
AN3713	67.9601	102.022	33.8979	0.33226	-1.58961	0.00317948	0.0204801
AN2331	900.78	1352.24	449.326	0.332284	-1.58951	2.16e-05	0.000356056
AN1808	153.09	229.653	76.5265	0.333227	-1.58542	4.03e-07	1.08e-05
AN9214	2042.65	3063.62	1021.68	0.333488	-1.58429	4.24e-09	1.72e-07
AN8115	129.849	194.647	65.0499	0.334194	-1.58124	1.28e-06	3.11e-05
AN10428	856.898	1284.51	429.287	0.334203	-1.5812	0.00167482	0.0124449
AN0792	387.598	580.605	194.592	0.335154	-1.57711	3.31e-09	1.37e-07
AN7901	35.8501	53.6867	18.0134	0.335528	-1.5755	0.00158422	0.0119137
AN8778	561.79	840.752	282.829	0.3364	-1.57175	1.3e-07	3.95e-06
AN6089	15174.7	22700.7	7648.74	0.336939	-1.56944	6.07e-09	2.41e-07
AN9131	274.389	410.276	138.502	0.337584	-1.56668	8.12e-06	0.000152842
AN5312	3435.27	5132.89	1737.65	0.338533	-1.56263	3.57e-11	1.94e-09
AN4376	5359.64	8000.56	2718.72	0.339817	-1.55717	1.79e-09	7.71e-08
AN2250	214.143	319.651	108.635	0.339856	-1.55701	0.000443054	0.00423701
AN8168	14089.5	21026.4	7152.59	0.340172	-1.55566	2.05e-06	4.69e-05
AN3553	158.478	236.396	80.5596	0.340782	-1.55308	6.19e-06	0.000121036
AN10391	1264.81	1886.18	643.44	0.341134	-1.55159	2.31e-06	5.19e-05
AN4295	5612.37	8367.69	2857.04	0.341437	-1.55031	4.69e-06	9.54e-05
AN3197	274.552	409.299	139.806	0.341575	-1.54972	5.65e-08	1.87e-06
AN5464	59.7976	89.1008	30.4944	0.342246	-1.54689	0.000146221	0.00169328
AN8994	158.809	236.355	81.2634	0.34382	-1.54028	6.7e-05	0.000918927
AN8523	265.989	395.729	136.248	0.344296	-1.53828	3.7e-08	1.27e-06
AN7509	1675.03	2488.65	861.409	0.346134	-1.5306	9.7e-08	3.05e-06
AN5591	468.186	694.397	241.976	0.348469	-1.5209	4.45e-06	9.12e-05
AN10691	828.635	1228.34	428.931	0.349196	-1.51789	0.00663549	0.0364487
AN5931	9049.32	13394	4704.64	0.351249	-1.50943	7.07e-11	3.69e-09
AN7406	148.565	219.795	77.3349	0.351849	-1.50697	0.000820575	0.00695029
AN8489	757.102	1119.85	394.359	0.352155	-1.50572	8.71e-08	2.79e-06
AN2636	72.291	106.824	37.7581	0.353461	-1.50038	7.45e-05	0.00100166
AN7800	50.3648	74.3926	26.337	0.354027	-1.49807	0.00630969	0.0350235
AN0954	3061.5	4517.7	1605.31	0.355337	-1.49274	3.37e-07	9.21e-06
AN6097	65.4035	96.5037	34.3032	0.35546	-1.49224	0.000488321	0.00458304
AN1594	46.57	68.6992	24.4407	0.355764	-1.49101	0.0010529	0.00843272
AN0025	30.0198	44.2744	15.7653	0.356082	-1.48972	0.0042853	0.026111
AN0421	2576.75	3799.5	1354	0.356363	-1.48858	7.7e-08	2.5e-06
AN8923	965.672	1423.43	507.913	0.356823	-1.48672	1.15e-09	5.15e-08
AN11035	74.7712	110.103	39.4393	0.358204	-1.48115	7.42e-05	0.00100042
AN7788	152.693	224.436	80.9492	0.360678	-1.47122	1.89e-06	4.39e-05
AN7796	47.0665	69.1079	25.025	0.362115	-1.46548	0.000941438	0.00771499
AN8424	169.199	248.434	89.9654	0.362131	-1.46542	1.33e-06	3.21e-05
AN9332	151.052	221.724	80.3799	0.362522	-1.46386	0.000152906	0.00175726
AN10698	496.319	728.104	264.533	0.363318	-1.4607	1.43e-06	3.44e-05
AN5782	1424.63	2089.33	759.931	0.36372	-1.4591	6.29e-07	1.65e-05
AN1342	12602.2	18472.2	6732.18	0.364448	-1.45621	7.29e-05	0.000987062
AN5986	4918.42	7206.68	2630.15	0.364961	-1.45419	4.24e-08	1.43e-06
AN9315	48.6889	71.3219	26.0559	0.365328	-1.45274	0.00981156	0.0494828
AN6479	920.275	1347.86	492.693	0.365538	-1.45191	4.04e-05	0.000596729
AN2055	5597.61	8197.11	2998.11	0.365752	-1.45106	2.05e-07	5.98e-06
AN0461	1654.88	2422.64	887.126	0.366181	-1.44937	0.00776007	0.0410923
AN6480	843.062	1233.92	452.201	0.366474	-1.44822	1.08e-05	0.000195462
AN0543	31.0384	45.4242	16.6525	0.3666	-1.44772	0.00746952	0.0398751
AN2601	6004.51	8785.95	3223.07	0.366844	-1.44676	2.84e-10	1.39e-08
AN2201	249.906	365.613	134.198	0.367051	-1.44595	3.05e-07	8.46e-06
AN10397	1012.73	1481.52	543.937	0.367148	-1.44557	1.27e-06	3.1e-05
AN2818	2415.95	3534.09	1297.81	0.367225	-1.44526	3.84e-07	1.04e-05
AN0793	104.3	152.506	56.0929	0.367807	-1.44298	3.01e-05	0.000466944
AN12442	205.125	299.867	110.382	0.368102	-1.44182	0.000308629	0.00312343
AN8478	428.321	626.05	230.592	0.368329	-1.44093	1.82e-07	5.34e-06
AN3504	28.1736	41.1716	15.1756	0.368593	-1.4399	0.00874959	0.045313
AN7275	1046.89	1529.61	564.173	0.368834	-1.43896	2.11e-08	7.48e-07
AN2204	304.804	444.895	164.712	0.370227	-1.43352	1.04e-07	3.22e-06
AN8327	109.246	159.431	59.0602	0.370443	-1.43267	0.00888021	0.0458105
AN4181	223.897	326.609	121.184	0.371038	-1.43036	1.6e-05	0.000276415
AN3059	4232.38	6170.87	2293.9	0.37173	-1.42767	6.51e-07	1.7e-05
AN11093	137.268	200.031	74.506	0.372473	-1.42479	8.01e-06	0.0001511
AN9513	321.817	468.937	174.698	0.37254	-1.42453	1.86e-07	5.45e-06
AN7118	472.975	688.907	257.044	0.373119	-1.42229	8.39e-06	0.000156827
AN1586	881.157	1283.2	479.114	0.373375	-1.4213	3.27e-07	9.03e-06
AN10773	158.005	230.08	85.9303	0.37348	-1.4209	0.000153287	0.00175972
AN10864	1091.3	1588.73	593.872	0.373802	-1.41965	6.1e-09	2.41e-07
AN5287	48.2538	70.2104	26.2972	0.374549	-1.41678	0.00342052	0.0216352
AN7822	4603.13	6697.03	2509.23	0.374677	-1.41628	0.00146756	0.0111712
AN10044	34.6829	50.4586	18.9072	0.374707	-1.41617	0.00383648	0.0237588
AN8518	3268.98	4755.74	1782.22	0.374752	-1.41599	1.53e-08	5.57e-07
AN0016	478.899	696.591	261.207	0.374979	-1.41512	0.00060924	0.00552225
AN7370	1004.2	1460.45	547.94	0.375185	-1.41433	9.18e-09	3.5e-07
AN1666	3940	5729.73	2150.27	0.375282	-1.41395	2.46e-07	6.92e-06
AN1822	1782.56	2591.35	973.773	0.375778	-1.41205	1.73e-07	5.1e-06
AN10844	15932.7	23150.6	8714.7	0.376434	-1.40953	0.00668407	0.0366396
AN11238	1180.61	1715.26	645.971	0.376603	-1.40888	8.17e-09	3.16e-07
AN10897	86.3937	125.498	47.2896	0.376816	-1.40807	0.000221222	0.00238947
AN10461	711.009	1032.54	389.474	0.377198	-1.40661	6.06e-06	0.000119268
AN1049	3197.76	4643.41	1752.12	0.377334	-1.40609	0.000197781	0.00217395
AN6832	1942.43	2820.34	1064.52	0.377446	-1.40566	1.97e-09	8.38e-08
AN3248	113.108	164.215	62.0012	0.377561	-1.40522	0.00011546	0.00141814
AN0402	78.8565	114.479	43.234	0.377658	-1.40485	0.00331253	0.0210682
AN1599	706.24	1025.14	387.345	0.377847	-1.40413	1.23e-08	4.57e-07
AN6386	205.813	298.581	113.046	0.37861	-1.40122	4.53e-06	9.24e-05
AN12286	447.646	649.079	246.213	0.379327	-1.39849	1.11e-07	3.43e-06
AN3391	126.803	183.819	69.7871	0.379651	-1.39725	0.00349369	0.0219959
AN3773	1701.78	2466.04	937.523	0.380174	-1.39527	4.57e-09	1.85e-07
AN8520	3240.85	4695.4	1786.3	0.380437	-1.39427	1.05e-08	3.97e-07
AN1952	40514.8	58656	22373.7	0.38144	-1.39047	0.00176656	0.0130261
AN5132	2679.37	3878.82	1479.91	0.381536	-1.39011	4.24e-06	8.75e-05
AN3887	126.863	183.496	70.2304	0.382736	-1.38558	6.83e-05	0.000932386
AN6130	338.603	489.757	187.449	0.382739	-1.38557	4.83e-05	0.000699863
AN1788	79.0657	114.341	43.7907	0.382984	-1.38464	0.000248109	0.00263687
AN7470	4389.1	6345.29	2432.91	0.383421	-1.383	0.0075291	0.0400942
AN3251	285.11	412.067	158.152	0.383801	-1.38157	3.96e-07	1.07e-05
AN0427	6749.33	9744.98	3753.68	0.385191	-1.37635	2.98e-05	0.000465419
AN2408	1874.23	2704.59	1043.87	0.38596	-1.37348	5.07e-09	2.03e-07
AN3208	2303.9	3322.68	1285.11	0.386771	-1.37045	2.71e-06	6e-05
AN7728	36.7498	52.9826	20.5169	0.387239	-1.3687	0.00522705	0.030249
AN0122	15286.9	22037.6	8536.23	0.387348	-1.3683	2.16e-09	9.11e-08
AN3276	61.3078	88.369	34.2467	0.387542	-1.36758	0.000872461	0.00728096
AN6651	4665.68	6724.44	2606.92	0.387678	-1.36707	2.01e-06	4.63e-05
AN9340	7733.03	11142.2	4323.82	0.388057	-1.36566	0.00434612	0.0263905
AN6424	720.454	1038.01	402.898	0.388145	-1.36533	9.03e-07	2.3e-05
AN1312	42.6858	61.494	23.8776	0.388292	-1.36479	0.00270132	0.0181045
AN9034	215.526	310.245	120.808	0.389395	-1.36069	0.000936488	0.00768036
AN8143	49.6582	71.4546	27.8619	0.389925	-1.35873	0.00215714	0.0153095
AN11934	181.987	261.483	102.49	0.391956	-1.35124	6.3e-06	0.000122907
AN0750	100.593	144.395	56.791	0.393304	-1.34628	7.8e-05	0.00103663
AN2675	311.792	447.448	176.137	0.393649	-1.34502	7.13e-07	1.85e-05
AN6449	72.4934	104.022	40.9647	0.393808	-1.34444	0.00137056	0.0105311
AN7866	403.937	579.424	228.451	0.394272	-1.34274	1.15e-05	0.000207528
AN8279	1860.62	2668.26	1052.98	0.39463	-1.34143	2.14e-06	4.85e-05
AN0666	1623.11	2327.01	919.2	0.395013	-1.34003	1.38e-08	5.09e-07
AN8369	259.094	371.413	146.775	0.395179	-1.33942	2.48e-05	0.000399578
AN10778	2463.57	3529.5	1397.65	0.39599	-1.33646	2.15e-07	6.18e-06
AN8344	1571.24	2250.62	891.863	0.396274	-1.33543	1.66e-08	5.97e-07
AN4720	1259.01	1801.37	716.644	0.397833	-1.32977	0.00328123	0.0209319
AN7061	553.862	792.265	315.459	0.398173	-1.32853	2.04e-05	0.000338716
AN10476	2346.3	3353.97	1338.63	0.399119	-1.32511	1.8e-08	6.43e-07
AN2859	2276.36	3253.42	1299.3	0.399365	-1.32422	2.58e-06	5.74e-05
AN3369	8889.62	12697.4	5081.86	0.400229	-1.3211	2.12e-07	6.12e-06
AN8610	1876.38	2679.27	1073.5	0.40067	-1.31951	1.22e-08	4.56e-07
AN3476	63.2527	90.2841	36.2213	0.401192	-1.31763	0.000942708	0.00771942
AN5171	105.108	150.002	60.2133	0.401416	-1.31683	0.000111557	0.00137769
AN8345	318.86	454.935	182.786	0.401784	-1.31551	1.03e-06	2.58e-05
AN8392	1252.91	1787.52	718.307	0.401846	-1.31528	0.00023509	0.0025191
AN7240	213.909	305.073	122.744	0.402343	-1.3135	3.91e-06	8.13e-05
AN6834	115.231	164.24	66.2222	0.403204	-1.31042	0.000127505	0.00152144
AN8636	2754.31	3924.58	1584.05	0.403623	-1.30892	2.9e-06	6.32e-05
AN1500	5714.43	8130.37	3298.49	0.4057	-1.30152	2.19e-05	0.000359457
AN10426	2001.86	2846.1	1157.62	0.406738	-1.29783	2.56e-08	9e-07
AN10845	5417.51	7701.28	3133.73	0.406911	-1.29722	1.39e-07	4.21e-06
AN11551	171.647	243.725	99.5688	0.40853	-1.29149	0.000294212	0.00300334
AN0946	3079.74	4372.15	1787.34	0.4088	-1.29053	0.00236829	0.0163801
AN6156	210.088	298.137	122.039	0.40934	-1.28863	0.000646223	0.00579795
AN2644	109.684	155.643	63.7248	0.409428	-1.28832	0.000888559	0.00739025
AN5985	164.25	233.02	95.4807	0.409754	-1.28717	0.00279468	0.0185283
AN11280	217.672	308.355	126.988	0.411824	-1.2799	1.79e-05	0.000302383
AN0771	289.18	409.471	168.89	0.412458	-1.27768	8.27e-05	0.00107526
AN2602	885.541	1253.86	517.224	0.412506	-1.27751	1.88e-05	0.000315254
AN4590	3089.4	4374.26	1804.54	0.412535	-1.27741	0.000258241	0.00271191
AN1200	3540.97	5010.18	2071.76	0.413509	-1.27401	4.13e-06	8.56e-05
AN7012	944.349	1335.68	553.015	0.414032	-1.27219	1.48e-05	0.000259813
AN3290	667.009	942.911	391.107	0.414786	-1.26956	1.38e-06	3.34e-05
AN7870	49.6763	70.1974	29.1552	0.415332	-1.26766	0.00304289	0.0197928
AN4192	4880.91	6896.83	2865	0.415408	-1.2674	3.73e-06	7.84e-05
AN3513	268.945	379.981	157.91	0.415573	-1.26682	0.000251297	0.00266008
AN8484	4889.42	6904.53	2874.31	0.416293	-1.26433	2.74e-05	0.000433304
AN8068	914.197	1289.63	538.768	0.417771	-1.25922	1.19e-05	0.000213735
AN2572	14868.5	20969.8	8767.27	0.41809	-1.25811	2.19e-05	0.000359817
AN1506	4067.61	5735.35	2399.88	0.418436	-1.25692	6.08e-06	0.000119389
AN9162	1188.05	1674.07	702.021	0.419349	-1.25378	1.18e-07	3.62e-06
AN2358	309.32	435.844	182.796	0.419407	-1.25358	4.01e-06	8.33e-05
AN8534	2031.22	2861.96	1200.48	0.419459	-1.2534	0.00103272	0.00831511
AN5340	1217.06	1714.52	719.598	0.419708	-1.25254	0.00641062	0.035471
AN10340	1836.27	2586.79	1085.76	0.419733	-1.25245	0.00332811	0.0211545
AN7151	207.95	292.883	123.017	0.420022	-1.25146	4.02e-05	0.000594748
AN5939	5634.7	7932.71	3336.68	0.420623	-1.2494	3.82e-08	1.31e-06
AN7819	6401.31	9011.47	3791.16	0.420704	-1.24912	0.00707786	0.0383225
AN2120	11803.4	16615.9	6990.86	0.420734	-1.24902	4.83e-08	1.61e-06
AN6100	920.629	1295.32	545.939	0.421471	-1.2465	2.86e-06	6.24e-05
AN1130	915.271	1286.7	543.845	0.422668	-1.2424	2.59e-07	7.27e-06
AN8596	539.302	757.761	320.842	0.423408	-1.23988	1.89e-05	0.000315755
AN6310	2700.95	3794.99	1606.9	0.423428	-1.23981	2.16e-07	6.18e-06
AN3990	2069.62	2907.46	1231.79	0.423664	-1.23901	6.04e-05	0.000842707
AN2300	3177.64	4463.63	1891.64	0.42379	-1.23858	1.46e-07	4.4e-06
AN2723	352.127	494.625	209.63	0.423816	-1.23849	3.16e-05	0.000487362
AN5364	1294.1	1817.26	770.934	0.424228	-1.23709	1.44e-05	0.000252633
AN6481	678.946	953.293	404.598	0.424422	-1.23643	7.45e-05	0.00100166
AN3277	145.032	203.585	86.4801	0.424787	-1.23519	7.03e-05	0.000957815
AN8092	274.268	384.89	163.646	0.425177	-1.23386	5.27e-06	0.000105784
AN10424	3408.72	4782.92	2034.52	0.425372	-1.2332	6.17e-08	2.02e-06
AN8785	6236.08	8748.69	3723.46	0.425602	-1.23242	2.85e-06	6.23e-05
AN8812	4348.95	6100.58	2597.32	0.42575	-1.23192	9.69e-08	3.05e-06
AN8469	512.998	719.526	306.469	0.425932	-1.23131	1.42e-06	3.42e-05
AN5019	1019.9	1429.91	609.883	0.426518	-1.22932	0.000188847	0.00209295
AN6934	249.144	349.301	148.987	0.42653	-1.22928	1.07e-05	0.000193827
AN2672	281.914	394.188	169.641	0.430354	-1.2164	0.00338854	0.0214844
AN8098	118.397	165.507	71.2871	0.43072	-1.21518	0.000648946	0.00581745
AN0565	4376.39	6113.07	2639.72	0.431816	-1.21151	1e-07	3.14e-06
AN11824	458.941	640.924	276.959	0.432124	-1.21048	2.32e-06	5.2e-05
AN6128	252.839	353.071	152.608	0.432229	-1.21013	0.000426634	0.00411075
AN8595	523.139	730.353	315.925	0.432565	-1.20901	1.51e-06	3.59e-05
AN7458	1086.78	1517.17	656.396	0.432644	-1.20875	0.000977994	0.00795916
AN5656	130.765	182.53	79.0001	0.432806	-1.20821	0.000136078	0.00160566
AN8368	113.619	158.576	68.6632	0.433	-1.20756	0.000220397	0.00238298
AN3400	84.3645	117.638	51.0914	0.434312	-1.2032	0.00275521	0.0183496
AN10618	898.111	1251.41	544.811	0.435357	-1.19973	6.33e-05	0.000876288
AN2251	19364.8	26977.7	11751.9	0.435614	-1.19888	0.000238859	0.00255652
AN0870	7432.02	10353.5	4510.56	0.435657	-1.19874	0.000953986	0.00780574
AN2629	3220	4483.95	1956.06	0.436235	-1.19682	2.77e-07	7.74e-06
AN1274	2424.07	3375.19	1472.96	0.436408	-1.19625	1.63e-07	4.85e-06
AN8813	13505.3	18798.3	8212.36	0.436867	-1.19473	1.44e-07	4.35e-06
AN10921	275.017	382.7	167.334	0.437245	-1.19349	2.76e-05	0.000434521
AN7517	2554.24	3554.2	1554.28	0.437307	-1.19328	3.37e-07	9.21e-06
AN5274	1305.87	1816.8	794.944	0.437553	-1.19247	1.15e-05	0.000206648
AN4920	2366.01	3291.41	1440.61	0.437688	-1.19203	2.27e-05	0.000369555
AN2388	12164.6	16915.2	7413.92	0.438298	-1.19002	1.68e-07	4.98e-06
AN6101	434.612	604.096	265.128	0.438884	-1.18809	3.6e-05	0.000539734
AN7454	3349.64	4650.54	2048.75	0.44054	-1.18266	2.04e-05	0.000338629
AN10086	1514.82	2101.89	927.741	0.441384	-1.17989	6.24e-05	0.000867725
AN11015	794.781	1102.56	486.998	0.441696	-1.17887	1.75e-05	0.000296258
AN7880	148.412	205.882	90.9413	0.441716	-1.17881	0.000568363	0.00520871
AN8585	258.595	358.534	158.656	0.442515	-1.1762	2.26e-05	0.000367688
AN6148	758.504	1051.48	465.532	0.442742	-1.17546	2.44e-05	0.000395248
AN3255	2120.42	2938.94	1301.91	0.442985	-1.17467	4.03e-05	0.000595079
AN10672	1983.99	2749.83	1218.15	0.442991	-1.17465	1.67e-06	3.94e-05
AN10847	6601.21	9142.36	4060.05	0.444092	-1.17107	3.85e-06	8.03e-05
AN7380	63.7966	88.3281	39.2651	0.444536	-1.16963	0.0024477	0.016787
AN0558	23481.4	32508.9	14453.9	0.444615	-1.16937	2.26e-07	6.44e-06
AN0801	1462.44	2024.63	900.245	0.444647	-1.16927	7.78e-06	0.000147504
AN3496	95.3664	132.011	58.7222	0.444829	-1.16868	0.000716665	0.00622441
AN6126	8117.47	11233.5	5001.44	0.445226	-1.16739	4.86e-06	9.81e-05
AN3355	142.328	196.958	87.6975	0.44526	-1.16728	0.00265962	0.0178929
AN6192	8537.23	11810.3	5264.12	0.445722	-1.16578	0.000579413	0.00527899
AN9179	51.3829	71.0798	31.686	0.44578	-1.1656	0.00510308	0.0296612
AN1688	4916.03	6795.68	3036.39	0.446812	-1.16226	3.13e-07	8.67e-06
AN4859	53919.1	74528.9	33309.2	0.446931	-1.16188	6.02e-06	0.000119006
AN7345	311.498	430.544	192.451	0.446995	-1.16167	8.45e-05	0.00109266
AN6478	183.194	253.196	113.192	0.447055	-1.16148	0.00281947	0.0186253
AN9037	263.687	364.403	162.97	0.447226	-1.16092	0.00135802	0.0104651
AN8772	219.038	302.606	135.47	0.447677	-1.15947	0.000250886	0.00265839
AN8528	3040.01	4198.92	1881.1	0.447995	-1.15844	7.13e-06	0.000136868
AN9196	61.9481	85.5603	38.3359	0.448057	-1.15825	0.00835601	0.0435944
AN0541	143.68	198.436	88.9246	0.448128	-1.15802	0.000181642	0.00203239
AN7073	629.601	869.324	389.879	0.448486	-1.15687	1.12e-05	0.000202911
AN2674	1908.74	2635.11	1182.36	0.448695	-1.15619	5.69e-07	1.5e-05
AN6420	44.52	61.4046	27.6353	0.450053	-1.15183	0.00961205	0.0487675
AN5167	12861.9	17738.3	7985.47	0.450183	-1.15142	3.88e-05	0.000576429
AN8269	73738	101689	45787.2	0.450267	-1.15115	2.76e-05	0.000434521
AN10868	287.021	395.784	178.258	0.450393	-1.15074	0.000235126	0.0025191
AN3552	1311.42	1808.03	814.81	0.450662	-1.14988	3.27e-05	0.000499282
AN11094	611.366	842.558	380.173	0.451213	-1.14812	3.81e-05	0.000567226
AN1641	395.807	545.453	246.162	0.451299	-1.14784	3.26e-05	0.000499282
AN7058	639.418	880.937	397.899	0.451678	-1.14663	3.17e-06	6.84e-05
AN10210	2779.57	3828.51	1730.64	0.452039	-1.14548	5.43e-07	1.44e-05
AN1620	229.46	315.896	143.023	0.452753	-1.1432	7.21e-05	0.000979696
AN0903	474.873	653.55	296.195	0.45321	-1.14175	1.88e-05	0.00031538
AN9013	179.258	246.555	111.961	0.454103	-1.13891	0.000305764	0.00309739
AN10913	587.025	807.289	366.761	0.454312	-1.13825	5.03e-06	0.000101302
AN8495	374.928	515.469	234.387	0.454706	-1.13699	0.000129505	0.00154183
AN8153	72.3899	99.4724	45.3073	0.455476	-1.13455	0.0024558	0.0168316
AN8403	1927.54	2648.64	1206.44	0.455492	-1.1345	0.000118949	0.00144705
AN1573	6961.53	9565.28	4357.77	0.455582	-1.13422	1.65e-06	3.91e-05
AN3176	1323.5	1818.46	828.545	0.455629	-1.13407	6.38e-05	0.000880228
AN1784	51.3151	70.5036	32.1265	0.455673	-1.13393	0.00907142	0.0465251
AN8655	3220.63	4422.8	2018.47	0.456379	-1.1317	0.000728046	0.00628718
AN1983	2800.95	3845.38	1756.52	0.456786	-1.13041	4.67e-05	0.000679865
AN7526	1863.61	2556.96	1170.25	0.45767	-1.12762	0.00647437	0.0357118
AN6395	409.843	562.13	257.555	0.458176	-1.12603	5.2e-05	0.000742246
AN0740	7232.26	9919.13	4545.39	0.458245	-1.12581	1.39e-05	0.000246169
AN2385	18592.5	25496	11689	0.458463	-1.12512	0.000142912	0.00166773
AN9346	52.0315	71.35	32.713	0.458486	-1.12505	0.00754185	0.0401373
AN2375	493.538	676.663	310.412	0.458739	-1.12425	0.00048238	0.00453935
AN0477	417.435	572.304	262.567	0.45879	-1.12409	1.52e-05	0.000265552
AN5865	4322.17	5923.14	2721.2	0.45942	-1.12212	1.28e-06	3.11e-05
AN11843	228.821	313.546	144.097	0.459571	-1.12164	0.000116046	0.00142318
AN6744	128.373	175.894	80.853	0.459669	-1.12133	0.00665211	0.0365022
AN5765	411.091	563.219	258.964	0.459794	-1.12094	1.24e-05	0.000221707
AN6010	20747.9	28420.2	13075.6	0.460081	-1.12004	4.7e-06	9.54e-05
AN6649	717.661	982.502	452.82	0.460884	-1.11752	0.000117504	0.00143441
AN3573	4672.52	6396.42	2948.61	0.460978	-1.11723	0.0049461	0.0290515
AN1686	1083.59	1483.23	683.948	0.46112	-1.11679	2.7e-05	0.000427692
AN3499	205.548	281.302	129.793	0.4614	-1.11591	0.00124992	0.00978134
AN10125	2485.61	3401.46	1569.76	0.461496	-1.11561	2.13e-06	4.84e-05
AN8302	187.747	256.882	118.612	0.461736	-1.11486	0.000177483	0.00199217
AN6127	1987.58	2719.3	1255.86	0.461833	-1.11456	0.00297394	0.0194397
AN8073	2840.11	3885.42	1794.8	0.461931	-1.11425	0.00233165	0.0162114
AN2588	74.0857	101.337	46.8343	0.462164	-1.11352	0.00335504	0.0213002
AN2596	7526.44	10293.8	4759.06	0.462323	-1.11303	7.26e-05	0.000985154
AN4767	3194.64	4369.11	2020.18	0.462377	-1.11286	3.28e-05	0.000499282
AN10173	2673.86	3654.2	1693.53	0.463447	-1.10952	0.000711332	0.0062039
AN3244	238.984	326.345	151.624	0.464612	-1.1059	5.64e-05	0.000797339
AN2717	167.503	228.729	106.278	0.464647	-1.10579	0.00450224	0.0272448
AN3524	1026.61	1401.81	651.42	0.4647	-1.10563	3.01e-06	6.54e-05
AN6731	4889.59	6676.32	3102.86	0.464756	-1.10545	7.32e-07	1.89e-05
AN1809	1253.08	1710.3	795.858	0.465333	-1.10366	7.07e-06	0.000135928
AN0247	2648.46	3613.76	1683.16	0.465765	-1.10232	0.000309976	0.00313407
AN10867	390.557	532.898	248.217	0.465787	-1.10226	2.24e-05	0.00036515
AN9051	64.5541	88.0492	41.0589	0.466318	-1.10061	0.0052599	0.030398
AN4508	9743.56	13285	6202.1	0.466849	-1.09897	4.06e-05	0.000598302
AN10148	3116.09	4248.66	1983.52	0.466859	-1.09894	1.62e-05	0.000279527
AN0518	130.699	178.149	83.2491	0.4673	-1.09758	0.00141911	0.010857
AN11046	3804.48	5184.8	2424.16	0.467552	-1.0968	3.28e-05	0.000499282
AN3498	403.061	549.282	256.84	0.467593	-1.09668	0.000193896	0.00214012
AN4135	72.3991	98.6409	46.1573	0.467932	-1.09563	0.00284338	0.018725
AN10914	297.487	405.303	189.672	0.467976	-1.09549	4.74e-05	0.000688351
AN2999	21942.8	29884.6	14001.1	0.468505	-1.09386	1.25e-06	3.08e-05
AN3961	447.122	608.895	285.35	0.468635	-1.09346	0.000244858	0.00261544
AN8110	113.234	154.181	72.2868	0.468843	-1.09282	0.000760019	0.00650497
AN3543	965.035	1313.48	616.59	0.469432	-1.09101	7.01e-05	0.000955425
AN10595	3451.69	4697.84	2205.55	0.469482	-1.09086	1.51e-06	3.59e-05
AN7795	13910.2	18931.6	8888.77	0.469521	-1.09074	7.78e-06	0.000147504
AN2582	196805	267745	125865	0.470092	-1.08898	6.05e-06	0.000119268
AN5259	183.367	249.406	117.328	0.47043	-1.08795	0.000212897	0.00231608
AN5303	4392	5973.16	2810.84	0.470578	-1.0875	2.11e-06	4.81e-05
AN6940	1716.13	2333.94	1098.32	0.470585	-1.08747	0.00604336	0.0338275
AN10815	430.04	584.337	275.742	0.471888	-1.08348	6.41e-05	0.000882767
AN1967	2311.53	3140.52	1482.55	0.472071	-1.08293	0.000355407	0.00349017
AN3925	8503.03	11552.3	5453.74	0.47209	-1.08287	1.09e-06	2.72e-05
AN3100	1427.14	1937.75	916.532	0.472987	-1.08013	4.72e-06	9.56e-05
AN10368	2638.76	3582.54	1694.99	0.473124	-1.07971	0.000122807	0.00148886
AN6369	348.769	473.432	224.107	0.473367	-1.07897	0.000160266	0.00182676
AN7583	16386.5	22233.1	10540	0.474067	-1.07684	0.000122411	0.00148576
AN10277	221.221	300.118	142.323	0.474223	-1.07636	0.000125324	0.0015073
AN10533	13711.6	18598.5	8824.65	0.474481	-1.07558	0.00010418	0.00130023
AN2683	238.307	323.137	153.478	0.474963	-1.07411	0.000129138	0.0015392
AN8355	291.258	394.907	187.608	0.475068	-1.07379	5.85e-05	0.000823156
AN10327	2848.42	3861.68	1835.17	0.475224	-1.07332	0.00409409	0.0251922
AN10982	44869.5	60804.1	28934.9	0.475872	-1.07136	1.66e-06	3.93e-05
AN5373	15384.3	20836.1	9932.63	0.476704	-1.06884	1.82e-05	0.000305682
AN7867	1337.51	1811.42	863.604	0.476755	-1.06868	7.63e-06	0.000145291
AN9274	533.236	722.104	344.368	0.476895	-1.06826	1.59e-05	0.000276415
AN7316	591.271	800.021	382.52	0.478137	-1.0645	0.000255326	0.0026893
AN4006	1428.82	1932.3	925.338	0.478879	-1.06227	0.000203113	0.00222104
AN7919	403.552	545.682	261.423	0.479075	-1.06168	4.19e-05	0.00061264
AN2532	3978.21	5379	2577.41	0.479161	-1.06142	0.002114	0.0150436
AN9050	140.585	189.92	91.2489	0.480459	-1.05751	0.000572107	0.0052214
AN0401	92.0747	124.369	59.7803	0.480668	-1.05689	0.00330466	0.0210384
AN0933	13897.9	18769.3	9026.5	0.480917	-1.05614	0.000226125	0.00243004
AN6384	62.0393	83.7695	40.309	0.48119	-1.05532	0.00915453	0.046846
AN3009	1218.49	1645.2	791.781	0.481268	-1.05509	3.38e-05	0.000510458
AN8967	454.171	612.932	295.411	0.481964	-1.053	0.00138304	0.010604
AN10376	1734.98	2340.62	1129.34	0.482494	-1.05142	4.84e-06	9.78e-05
AN8265	278.429	375.471	181.387	0.483093	-1.04963	0.000123612	0.0014934
AN2004	358.96	483.921	233.999	0.483548	-1.04827	0.000409036	0.00395813
AN10837	3464.28	4668.57	2259.98	0.484085	-1.04667	8.18e-05	0.00106889
AN10949	15053.1	20285.9	9820.19	0.484089	-1.04666	3.77e-06	7.88e-05
AN8183	1628.04	2193.78	1062.31	0.484235	-1.04622	9.69e-06	0.000178197
AN5350	558.594	752.093	365.095	0.485439	-1.04264	0.00645226	0.035627
AN11154	5075.05	6830.13	3319.96	0.486076	-1.04075	4.37e-06	8.97e-05
AN7503	1983.9	2669.16	1298.64	0.486537	-1.03938	9.33e-06	0.000172023
AN0353	1757.58	2363.82	1151.34	0.487067	-1.03781	0.000561138	0.00515236
AN11036	317.083	426.401	207.765	0.487252	-1.03726	7.75e-05	0.00103378
AN7139	934.909	1257.05	612.769	0.487467	-1.03662	0.00210741	0.0150169
AN7257	359.434	483.132	235.735	0.48793	-1.03525	7.99e-05	0.00105037
AN8786	975.97	1311.76	640.181	0.488032	-1.03495	0.000126273	0.00151399
AN4386	1213.13	1630.36	795.898	0.488172	-1.03454	5.36e-05	0.000763009
AN0614	208.092	279.651	136.533	0.488225	-1.03438	0.000751143	0.00644984
AN5871	1299.36	1745.24	853.476	0.489031	-1.032	0.000334508	0.00333438
AN9386	2074.58	2786.33	1362.83	0.489112	-1.03176	0.000288997	0.00297014
AN3794	2522.34	3387.36	1657.33	0.489268	-1.0313	8.74e-06	0.000162497
AN3398	327.168	439.192	215.144	0.489863	-1.02955	0.00101739	0.0082167
AN3141	39304.4	52755.1	25853.7	0.49007	-1.02894	0.000329093	0.00329279
AN8338	1613.62	2165.72	1061.52	0.490145	-1.02872	9.28e-06	0.000171311
AN7904	403.178	541.047	265.309	0.490362	-1.02808	9.63e-05	0.00121715
AN11842	72.2923	96.9825	47.6022	0.490833	-1.0267	0.00696687	0.0378181
AN6769	2080.62	2790.89	1370.35	0.491008	-1.02618	1.06e-05	0.000192931
AN5504	128.468	172.289	84.6465	0.491305	-1.02531	0.00131371	0.0101755
AN6612	1309.72	1756.38	863.055	0.491381	-1.02508	2.54e-05	0.000408977
AN5455	3516.44	4709.96	2322.92	0.493193	-1.01978	9.03e-06	0.000167212
AN5602	3714.85	4974.93	2454.77	0.493429	-1.01909	0.00101072	0.00817527
AN11103	1849.39	2476.12	1222.66	0.49378	-1.01806	0.000169037	0.00191154
AN1474	611.382	818.477	404.288	0.493952	-1.01756	0.000778196	0.00664445
AN1881	111.133	148.769	73.4976	0.494038	-1.01731	0.00189312	0.0138056
AN4065	2949.2	3945.48	1952.92	0.494977	-1.01457	0.000318071	0.00320064
AN11809	646.616	864.631	428.6	0.495703	-1.01245	0.000702022	0.00614717
AN4469	961.468	1285.24	637.7	0.496174	-1.01108	0.000123746	0.0014934
AN8154	393.784	526.357	261.211	0.496261	-1.01083	9.6e-05	0.00121535
AN0844	2027.84	2710.51	1345.16	0.496277	-1.01078	7.71e-05	0.00103102
AN4843	942.55	1259.72	625.379	0.496443	-1.0103	2.09e-05	0.000345802
AN8219	1838.16	2456.22	1220.09	0.496734	-1.00945	1.5e-05	0.000262128
AN3250	243.687	325.388	161.986	0.497825	-1.00629	0.00056918	0.00520871
AN12327	82.2477	109.754	54.7412	0.498761	-1.00358	0.00594038	0.0333745
AN5508	1295.22	1728.02	862.426	0.499083	-1.00265	4.18e-05	0.00061264
AN7205	2380.16	3175.46	1584.86	0.499096	-1.00261	0.000112593	0.00138887
AN2422	1198.1	1597.66	798.534	0.499816	-1.00053	0.00398332	0.0245677
AN4151	3315.8	4421.48	2210.12	0.499859	-1.00041	7.46e-06	0.000142468
AN3318	4349.11	5799.14	2899.07	0.499915	-1.00025	1.68e-05	0.000287634
AN6393	93.1826	124.25	62.1156	0.499926	-1.00021	0.00404962	0.0249475
AN10357	2364.1	3151.95	1576.24	0.500083	-0.999761	0.000326883	0.00327687
AN3346	577.38	769.49	385.27	0.500682	-0.998032	0.00534539	0.0307658
AN0204	1868.24	2488.71	1247.77	0.501372	-0.996046	8.39e-05	0.00108694
AN1553	2600.48	3463.98	1736.98	0.501441	-0.995849	0.000718301	0.00623351
AN2326	4925.4	6560.62	3290.18	0.501505	-0.995664	4.72e-05	0.000686609
AN7787	488.065	649.958	326.171	0.501834	-0.994717	0.00011721	0.00143248
AN8266	1087.58	1448.05	727.108	0.502128	-0.993872	0.000151014	0.00173929
AN3675	33941	45181.2	22700.8	0.502439	-0.992981	2.65e-05	0.000422676
AN6099	424.691	565.29	284.092	0.50256	-0.992633	0.000132466	0.00157263
AN10898	3999.53	5323.14	2675.93	0.502698	-0.992237	8.81e-05	0.00113051
AN4298	2289.49	3047.14	1531.84	0.502715	-0.992188	0.000344784	0.00340824
AN12279	207.009	275.333	138.686	0.503702	-0.989357	0.000619625	0.00560454
AN3974	233.871	311.036	156.706	0.503821	-0.989017	0.000325992	0.00327414
AN0030	480.305	638.649	321.962	0.504129	-0.988134	0.000138285	0.00162266
AN2839	92.1448	122.487	61.803	0.50457	-0.986875	0.00462389	0.0277277
AN1800	8429.09	11203.3	5654.89	0.504753	-0.986351	0.000295362	0.00301218
AN1243	410.692	545.798	275.587	0.504924	-0.985861	0.000148625	0.00171925
AN1277	1364.21	1812.93	915.498	0.504983	-0.985693	2.45e-05	0.000395248
AN4906	24657.5	32756.4	16558.6	0.505508	-0.984195	2.41e-05	0.000391243
AN6491	3012.92	4001.43	2024.42	0.505924	-0.983008	5.09e-05	0.000731231
AN3515	1119.01	1486	752.008	0.506061	-0.982617	0.000798501	0.00679046
AN6884	355.33	471.774	238.885	0.506354	-0.981783	0.000155258	0.00177659
AN7315	570.671	757.647	383.694	0.506428	-0.98157	6.18e-05	0.000861235
AN8479	165.503	219.71	111.297	0.506564	-0.981185	0.00089212	0.00741405
AN1923	4380.75	5814.54	2946.95	0.506825	-0.980439	0.000341213	0.00338529
AN4451	100.587	133.498	67.6754	0.506937	-0.980121	0.00636915	0.0353338
AN2591	1244.62	1651.85	837.388	0.50694	-0.980114	3.27e-05	0.000499282
AN2979	6601.8	8761.7	4441.91	0.506969	-0.980032	0.000137938	0.00162039
AN6690	1334.54	1770.92	898.168	0.507177	-0.97944	0.000162014	0.00183998
AN0413	114.628	152.09	77.166	0.507371	-0.978886	0.00347438	0.0219004
AN2921	247.797	328.736	166.857	0.507572	-0.978314	0.000484552	0.0045517
AN5493	6244.31	8280.46	4208.15	0.508203	-0.976524	0.000250651	0.00265839
AN8063	10206.5	13530.8	6882.16	0.508628	-0.975317	0.00746515	0.0398751
AN6960	5934.36	7859.5	4009.22	0.510111	-0.971116	9.99e-05	0.00125569
AN2547	7168.4	9491.33	4845.47	0.510515	-0.969974	0.000701825	0.00614717
AN2352	120.972	160.157	81.7873	0.51067	-0.969538	0.00301733	0.0196689
AN8972	2530.68	3350.36	1710.99	0.51069	-0.969481	3.06e-05	0.000474818
AN10421	173.758	230.037	117.479	0.510693	-0.969471	0.00113447	0.00899094
AN7820	11155.4	14759.4	7551.38	0.511633	-0.966817	0.000358457	0.00351686
AN6060	18991.2	25119.4	12863	0.512074	-0.965576	0.000875172	0.00729608
AN8689	13826.8	18287	9366.55	0.512197	-0.965229	0.000222074	0.00239623
AN5549	3959.76	5235.85	2683.67	0.512556	-0.964218	0.00815258	0.0427436
AN1579	354.726	469.032	240.42	0.512587	-0.964131	0.00295087	0.0193128
AN12134	143.341	189.455	97.2275	0.513195	-0.962421	0.00173776	0.0128316
AN11162	2348.59	3103.75	1593.43	0.513388	-0.961878	4.23e-05	0.000617967
AN11216	387.031	511.39	262.672	0.513643	-0.961161	0.000160713	0.00182912
AN7621	1222.4	1615.17	829.626	0.513648	-0.961149	8.99e-05	0.0011495
AN7011	2151.33	2842.51	1460.14	0.51368	-0.961059	2.69e-05	0.000427306
AN10986	97.6642	129.035	66.2937	0.513767	-0.960815	0.00469394	0.0279752
AN0583	2191.91	2895.87	1487.94	0.513813	-0.960686	0.000296027	0.00301316
AN3328	2731.48	3608.32	1854.63	0.513988	-0.960193	2.1e-05	0.0003467
AN3347	3674.05	4852.28	2495.81	0.514359	-0.959151	0.00104468	0.0083923
AN8940	2626.15	3467.55	1784.75	0.514701	-0.958193	3.16e-05	0.000487362
AN5310	13418.9	17715.4	9122.27	0.514934	-0.957541	0.000924238	0.00759374
AN8968	309.029	407.691	210.367	0.515996	-0.954568	0.000339048	0.00337013
AN6698	1536.23	2025.98	1046.48	0.51653	-0.953076	5.2e-05	0.000742237
AN9300	193.793	255.353	132.232	0.51784	-0.949421	0.000884118	0.00735908
AN8111	342.821	451.708	233.933	0.517885	-0.949295	0.000347721	0.00342737
AN1742	7587.62	9996.48	5178.75	0.518057	-0.948816	9.6e-05	0.00121535
AN8500	4545.73	5988.2	3103.26	0.518229	-0.948339	8.03e-05	0.00105324
AN10468	1757.55	2314.59	1200.5	0.518667	-0.947121	0.000291687	0.00298908
AN6640	1908.41	2512.79	1304.03	0.518958	-0.94631	3.73e-05	0.000558925
AN6656	84.0294	110.638	57.4206	0.518995	-0.946207	0.00893681	0.0459736
AN8666	166.112	218.653	113.571	0.519413	-0.945046	0.00577384	0.0326291
AN3933	3491.6	4595.34	2387.86	0.519627	-0.944451	3.8e-05	0.000567226
AN6680	2258.15	2971.79	1544.51	0.519726	-0.944177	0.00355415	0.0222958
AN6246	3676.66	4838.47	2514.84	0.51976	-0.944083	0.000653825	0.00584636
AN2545	6719.56	8842.72	4596.41	0.519796	-0.943983	0.00220173	0.0155219
AN8349	588.818	774.65	402.987	0.520218	-0.942811	0.00010874	0.00134761
AN2827	804.177	1057.55	550.801	0.520825	-0.941128	7.65e-05	0.00102524
AN4865	9441.75	12406	6477.53	0.52213	-0.937519	3.32e-05	0.000503651
AN9407	9556.38	12554.6	6558.17	0.522373	-0.936848	1.8e-05	0.000302383
AN8043	979.256	1286.38	672.132	0.522499	-0.936501	7.81e-05	0.00103663
AN0745	3135	4115.9	2154.11	0.523364	-0.934114	3.78e-05	0.000564189
AN7026	1720.55	2258.86	1182.24	0.523378	-0.934076	7.38e-05	0.000996821
AN9339	3807.76	4998.65	2616.88	0.523517	-0.933692	0.00103978	0.00835928
AN0964	11874.6	15586.9	8162.34	0.523667	-0.933279	0.000400433	0.00388909
AN7382	1309.93	1719.41	900.455	0.5237	-0.933188	0.000401365	0.00389457
AN10398	998.502	1310.6	686.403	0.523732	-0.933101	0.000104479	0.00130089
AN2147	4290.72	5631.49	2949.95	0.523831	-0.932826	3.99e-05	0.00059203
AN6418	2542.93	3337.04	1748.83	0.524066	-0.932179	5.32e-05	0.000758084
AN1164	3016.3	3957.32	2075.28	0.524414	-0.931221	0.000608213	0.00552225
AN12354	959.469	1258.32	660.62	0.525002	-0.929606	9.95e-05	0.00125183
AN3041	810.934	1063.45	558.417	0.5251	-0.929337	0.000911952	0.00753748
AN8149	2453.89	3217.58	1690.19	0.525299	-0.928788	5.08e-05	0.000731231
AN1841	1076.48	1411.41	741.557	0.525402	-0.928506	0.000131913	0.00156874
AN2374	157.62	206.644	108.596	0.52552	-0.928183	0.00252967	0.0172265
AN11874	7125.83	9339.32	4912.34	0.525985	-0.926906	3.59e-05	0.000538954
AN7371	522.02	684.153	359.887	0.526033	-0.926775	0.000298839	0.00303886
AN2933	314.196	411.721	216.671	0.526257	-0.92616	0.00232936	0.0162114
AN8169	3823.52	5010.24	2636.8	0.526282	-0.926093	0.000134662	0.00159428
AN8461	129807	170092	89522.4	0.526317	-0.925996	7.13e-05	0.000970333
AN2617	247.006	323.642	170.37	0.526414	-0.925729	0.000849587	0.00713896
AN8122	310.181	406.193	214.168	0.527256	-0.923424	0.000473026	0.0044594
AN10448	1436.58	1880.24	992.925	0.528084	-0.921161	9.2e-05	0.00116866
AN11092	694.398	908.751	480.045	0.528248	-0.920713	0.000114947	0.00141461
AN3054	2717.31	3554.41	1880.21	0.528978	-0.91872	5.15e-05	0.000738115
AN3159	426.144	557.269	295.018	0.5294	-0.91757	0.000338077	0.00336363
AN2952	690.704	903.14	478.268	0.529561	-0.917131	0.00207193	0.0148239
AN4616	3429.59	4484.28	2374.91	0.529607	-0.917006	9.72e-05	0.00122628
AN10811	216.787	283.344	150.23	0.530205	-0.915378	0.00133149	0.0102906
AN11704	615.235	804.01	426.46	0.530416	-0.914803	0.0019917	0.014337
AN10795	1485.96	1941.64	1030.27	0.53062	-0.91425	0.000852065	0.00715411
AN1677	58180.2	75987	40373.5	0.531321	-0.912345	0.000666051	0.00591574
AN6387	382.316	499.224	265.408	0.531641	-0.911475	0.00216935	0.015355
AN2277	6825.85	8911.89	4739.81	0.531852	-0.910903	0.000198535	0.00217997
AN0475	2488.98	3249.57	1728.38	0.531881	-0.910826	0.000274015	0.00284932
AN9408	16331.2	21315.8	11346.6	0.53231	-0.90966	3.27e-05	0.000499282
AN6779	4468.34	5831.38	3105.29	0.532514	-0.909108	0.000189117	0.00209295
AN0765	253.632	330.998	176.266	0.532529	-0.909069	0.000678916	0.00600431
AN5650	1466.47	1913.38	1019.55	0.532854	-0.908187	0.000526904	0.00488458
AN3308	1914.54	2498	1331.07	0.532856	-0.908183	0.000933954	0.00766551
AN4560	2500.45	3261.83	1739.07	0.533158	-0.907365	0.000425522	0.0041064
AN3880	928.041	1210.28	645.798	0.533592	-0.906192	0.000207432	0.00226593
AN2324	2379.01	3102.29	1655.72	0.533711	-0.90587	0.00216604	0.0153418
AN9180	2152.6	2806.39	1498.82	0.534076	-0.904883	0.000145216	0.00168533
AN0800	966.028	1259.35	672.707	0.53417	-0.904629	0.000144391	0.00168128
AN2157	40157.1	52335.1	27979	0.534613	-0.903434	5.85e-05	0.000823156
AN2494	2189.55	2853.17	1525.93	0.53482	-0.902876	9.05e-05	0.00115489
AN6723	33518.8	43656.1	23381.6	0.535584	-0.900814	0.00605154	0.0338393
AN6775	2036.62	2651.62	1421.63	0.536136	-0.899328	0.000179552	0.00201114
AN6374	1433.46	1866.3	1000.62	0.536149	-0.899295	0.000172686	0.00194657
AN10403	755.018	982.969	527.067	0.536199	-0.89916	0.00177115	0.0130508
AN6064	5033.07	6551.57	3514.57	0.536447	-0.898492	0.000981908	0.00797876
AN2594	1975.03	2569.48	1380.58	0.537299	-0.896203	0.000494844	0.00463955
AN8635	424.08	551.717	296.443	0.537309	-0.896176	0.00180222	0.0132521
AN6902	1132.37	1472.83	791.91	0.537681	-0.895178	0.000857432	0.00719346
AN1246	27875.2	36251.6	19498.8	0.537874	-0.89466	7.94e-05	0.0010483
AN8352	578.818	752.675	404.961	0.53803	-0.894242	0.00351863	0.0221004
AN4474	18961.2	24656.2	13266.3	0.538051	-0.894186	0.000263492	0.00276145
AN10055	1240.55	1613.15	867.956	0.538051	-0.894185	0.00018863	0.00209295
AN4245	14471.2	18814	10128.3	0.53834	-0.89341	8.24e-05	0.00107433
AN10552	461.764	600.193	323.335	0.538719	-0.892396	0.00345784	0.0218091
AN11999	1251.35	1626.43	876.266	0.538765	-0.892272	0.00283795	0.0187125
AN7857	98.4027	127.866	68.9393	0.539153	-0.891233	0.00765435	0.0406748
AN3167	4708.82	6118.63	3299.01	0.539175	-0.891175	0.000103558	0.00129705
AN0389	801.848	1041.6	562.098	0.539649	-0.889906	0.000285468	0.00293671
AN12280	1062.52	1380.17	744.868	0.539691	-0.889794	0.000150743	0.00173805
AN2393	698.135	906.821	489.449	0.539742	-0.889658	0.00803347	0.0422236
AN8307	1065.37	1383.46	747.28	0.540154	-0.888556	0.000124119	0.00149621
AN10557	2791.04	3622.84	1959.23	0.5408	-0.886834	0.00519616	0.0301031
AN2716	427.188	554.311	300.066	0.541331	-0.885418	0.000458267	0.00436029
AN2664	367.389	476.691	258.088	0.541415	-0.885194	0.00153202	0.0115621
AN5402	1915.06	2484.8	1345.33	0.541423	-0.885173	0.00285824	0.0187878
AN7386	619.551	803.683	435.42	0.541781	-0.884217	0.00024111	0.002578
AN12449	20887.4	27087.6	14687.3	0.542213	-0.883068	6.57e-05	0.000902577
AN3130	4795.58	6218.8	3372.37	0.542286	-0.882875	0.000827561	0.00698713
AN5170	2940.82	3813.36	2068.28	0.542378	-0.882629	9.18e-05	0.00116793
AN7092	12207.7	15827.5	8587.9	0.542592	-0.88206	8.11e-05	0.00106127
AN7099	2331.7	3023.05	1640.34	0.542611	-0.88201	0.000132537	0.00157263
AN4002	385.635	499.887	271.384	0.54289	-0.881267	0.00270787	0.0181254
AN9028	2741.46	3552.27	1930.65	0.543496	-0.879658	0.000282226	0.00291383
AN3230	1021.37	1322.31	720.428	0.544825	-0.876136	0.00501653	0.0293213
AN8657	1796.95	2325.97	1267.93	0.545118	-0.875361	0.000379697	0.00371493
AN2209	7372.98	9539.29	5206.66	0.545812	-0.873523	0.00214723	0.0152494
AN9124	15173.4	19626.3	10720.5	0.546232	-0.872415	0.000126451	0.00151399
AN0232	4224.02	5462.85	2985.19	0.546453	-0.871831	0.000444055	0.00424274
AN7346	426.186	551.011	301.361	0.546925	-0.870586	0.00202125	0.0145005
AN1097	9979.66	12899.7	7059.63	0.547272	-0.86967	0.00234351	0.0162512
AN3938	3694.47	4775.11	2613.83	0.547386	-0.869369	0.000144702	0.00168306
AN3105	1674.88	2164.71	1185.04	0.547438	-0.869231	0.000177015	0.00198902
AN8730	1666.86	2152.55	1181.16	0.548724	-0.865848	0.00181708	0.0133244
AN2989	10449.2	13493.6	7404.78	0.548763	-0.865744	0.000426748	0.00411075
AN0857	1341.43	1731.42	951.44	0.549514	-0.863771	0.00130929	0.0101487
AN3917	2039.23	2631.35	1447.12	0.549952	-0.862621	0.000710034	0.00620382
AN8839	4719.89	6090.3	3349.47	0.549968	-0.862581	0.000136062	0.00160566
AN10445	2926.49	3776.18	2076.8	0.549974	-0.862565	0.00833766	0.0435354
AN9178	70125	90477.9	49772	0.550101	-0.862233	0.00384586	0.023803
AN0863	6154.02	7939.07	4368.98	0.550314	-0.861674	0.00282222	0.0186319
AN11948	455.963	588.143	323.784	0.550519	-0.861136	0.000761126	0.00650919
AN5947	5443.33	7017.68	3868.97	0.551318	-0.859044	0.00183876	0.0134648
AN7884	132.459	170.725	94.193	0.551724	-0.857982	0.00630992	0.0350235
AN10973	139.859	180.192	99.5252	0.552329	-0.856401	0.00456057	0.0274411
AN11684	3902.72	5026.43	2779.01	0.552879	-0.854965	0.00197142	0.0142297
AN0723	3161.09	4069.99	2252.2	0.553369	-0.853687	0.000694035	0.00609278
AN6373	4308.87	5544.99	3072.74	0.554147	-0.851659	0.000225001	0.00242466
AN8525	425.075	546.829	303.321	0.55469	-0.850245	0.00148492	0.0112634
AN8130	5150.13	6624.97	3675.29	0.554763	-0.850056	0.000156789	0.00179216
AN4355	230.839	296.762	164.917	0.555722	-0.847566	0.00258194	0.0175036
AN5431	137.679	176.948	98.4093	0.556147	-0.846463	0.00731065	0.039242
AN4196	5797.52	7449.68	4145.35	0.556446	-0.845685	0.000666863	0.00591799
AN8531	573.339	736.298	410.38	0.557356	-0.843329	0.00064251	0.00576952
AN6469	485.495	623.202	347.788	0.558067	-0.84149	0.00207353	0.0148253
AN0313	908.696	1166.08	651.312	0.558548	-0.840246	0.000720285	0.00623699
AN2386	1084.93	1392.18	777.674	0.558603	-0.840105	0.00526429	0.030398
AN4339	1878.67	2410.62	1346.72	0.558663	-0.839949	0.000380755	0.00372185
AN7018	303.577	389.455	217.698	0.558981	-0.839128	0.0039323	0.0242954
AN7786	3072.18	3940.33	2204.03	0.559353	-0.83817	0.00174842	0.0129013
AN2373	1598.13	2049.12	1147.13	0.559818	-0.836971	0.00208221	0.0148768
AN11027	236.466	303.144	169.787	0.560088	-0.836275	0.00222208	0.0156342
AN6051	832.006	1066.41	597.606	0.560392	-0.835491	0.00309187	0.0200131
AN8645	499.632	640.32	358.943	0.560569	-0.835037	0.00578028	0.0326481
AN8138	1198.45	1535.65	861.249	0.560836	-0.834348	0.000425033	0.00410542
AN8774	160.78	205.916	115.644	0.561606	-0.832371	0.00569963	0.0323276
AN5134	6400.44	8192.72	4608.17	0.562471	-0.830148	0.000617301	0.00559053
AN1949	3240.06	4147.02	2333.1	0.562598	-0.829824	0.000346767	0.00342333
AN3575	324.042	414.735	233.35	0.562648	-0.829696	0.00249068	0.0170266
AN10750	10675.8	13660.8	7690.85	0.562987	-0.828827	0.00426692	0.0260289
AN5513	170.9	218.59	123.21	0.56366	-0.827103	0.00590665	0.0332026
AN9294	2999.87	3836.14	2163.6	0.564006	-0.826219	0.000245719	0.00261936
AN4626	535.648	684.964	386.332	0.564018	-0.826188	0.000747638	0.00642496
AN2835	3107.95	3974.15	2241.74	0.564081	-0.826025	0.000505569	0.00469913
AN8357	1148.23	1467.84	828.63	0.564524	-0.824893	0.00362508	0.0226884
AN7341	646.535	826.433	466.638	0.564641	-0.824595	0.00766969	0.0407359
AN1947	8521.9	10891.2	6152.59	0.564913	-0.8239	0.002619	0.0176758
AN3846	5185.91	6626.12	3745.7	0.565293	-0.822928	0.00031523	0.00318112
AN7622	1945.86	2486.07	1405.66	0.565415	-0.822617	0.00379645	0.0235247
AN4064	28983.5	37021.6	20945.3	0.565758	-0.821742	0.000261436	0.00274275
AN6796	745.963	952.491	539.435	0.566341	-0.820257	0.00809111	0.0424634
AN6747	6181.98	7892.35	4471.61	0.566575	-0.81966	0.0023399	0.0162471
AN10331	265.067	338.348	191.785	0.566828	-0.819018	0.00319567	0.0205719
AN10039	1426.08	1820.3	1031.87	0.56687	-0.818909	0.00610364	0.0340749
AN8597	389.307	496.715	281.898	0.567525	-0.817245	0.00145603	0.0110913
AN2993	10438.4	13317.1	7559.79	0.567676	-0.816861	0.000252028	0.00266369
AN8330	514.931	656.824	373.038	0.567943	-0.816183	0.00104805	0.00840663
AN1902	20741.3	26456.2	15026.4	0.567972	-0.816108	0.00308492	0.0199803
AN0689	16265	20742	11787.9	0.568308	-0.815255	0.000360317	0.00353184
AN0054	5259.82	6707.6	3812.05	0.568318	-0.815229	0.000714888	0.00622428
AN2019	1154.26	1471.37	837.151	0.568959	-0.813604	0.000483055	0.00454166
AN1215	3118.87	3975.09	2262.66	0.56921	-0.812967	0.000464314	0.00440308
AN1490	17580.9	22406	12755.9	0.569307	-0.812722	0.00141398	0.0108255
AN1680	1298.58	1654.36	942.811	0.569896	-0.811228	0.000441662	0.00423133
AN7466	354.504	451.625	257.383	0.569905	-0.811207	0.00265909	0.0178929
AN1497	493.418	628.527	358.308	0.570075	-0.810776	0.00344895	0.0217789
AN3530	792.232	1009.15	575.316	0.570102	-0.810708	0.000772454	0.00660074
AN3988	757.099	964.362	549.836	0.570155	-0.810574	0.00166781	0.0124048
AN4264	61668.2	78541.9	44794.5	0.570326	-0.810141	0.000264825	0.00276734
AN0490	2475.58	3152.69	1798.47	0.570456	-0.809814	0.000500779	0.00467924
AN8739	359.81	458.213	261.406	0.57049	-0.809726	0.00246363	0.0168744
AN1452	1145.93	1458.78	833.082	0.57108	-0.808235	0.000840791	0.00707627
AN0799	214.827	273.461	156.193	0.57117	-0.808009	0.00458483	0.0275558
AN3882	331.816	422.373	241.258	0.571197	-0.807938	0.00590051	0.0331856
AN7147	570.097	725.664	414.53	0.571243	-0.807824	0.00078205	0.00666661
AN12022	496.735	632.211	361.258	0.57142	-0.807377	0.00122943	0.00962827
AN4741	4490.08	5714.55	3265.6	0.571454	-0.807292	0.000459352	0.00436137
AN10005	2043.05	2599.98	1486.11	0.571586	-0.806957	0.00893786	0.0459736
AN3042	2421.51	3081.35	1761.68	0.571725	-0.806608	0.00171716	0.0126982
AN2556	493.56	627.699	359.42	0.572599	-0.804402	0.00293055	0.0191917
AN10202	4988.64	6344.25	3633.03	0.572648	-0.804279	0.000502967	0.00468728
AN10333	183.953	233.93	133.977	0.572721	-0.804094	0.00562527	0.0320727
AN8445	84790.1	107825	61755.1	0.572735	-0.804061	0.000304392	0.00308645
AN12170	224.243	285.06	163.425	0.573301	-0.802636	0.00606872	0.0339157
AN2284	3278.34	4164.74	2391.94	0.57433	-0.800049	0.000569241	0.00520871
AN4379	24121.5	30621.4	17621.5	0.575464	-0.797204	0.0074151	0.0397422
AN0019	1140.54	1447.74	833.341	0.575616	-0.796822	0.00073836	0.00637106
AN2338	2942.08	3733.44	2150.72	0.576068	-0.795688	0.000681386	0.00601664
AN6785	2509.09	3183.92	1834.27	0.576104	-0.795599	0.000458826	0.00436029
AN6430	139.756	177.175	102.338	0.577608	-0.791838	0.00981844	0.0494856
AN7042	8678.77	10996	6361.5	0.578526	-0.789546	0.000571505	0.0052204
AN8406	3279.29	4154.63	2403.95	0.578618	-0.789316	0.00046864	0.00443367
AN0718	200.653	254.202	147.105	0.578691	-0.789135	0.00492592	0.0289812
AN0992	389.813	493.778	285.848	0.578901	-0.788612	0.00375068	0.0233092
AN9371	745.289	944.024	546.553	0.578961	-0.788462	0.00108482	0.00864913
AN3249	499.765	633.03	366.5	0.578961	-0.788461	0.00144825	0.0110401
AN3359	14395.3	18227.6	10563	0.579507	-0.787103	0.00183351	0.0134356
AN5808	5312.41	6725.57	3899.24	0.579764	-0.786462	0.000384608	0.00375605
AN2801	807.372	1021.82	592.925	0.580265	-0.785216	0.000921644	0.00759374
AN9000	703.463	890.221	516.705	0.580423	-0.784822	0.000992174	0.00805599
AN7365	1611.86	2039.61	1184.11	0.580555	-0.784496	0.000692029	0.00608022
AN11209	4192.59	5305.21	3079.97	0.580556	-0.784493	0.00439702	0.026669
AN10310	335.537	424.044	247.031	0.582561	-0.77952	0.0046466	0.0278323
AN4159	23593.4	29813.4	17373.3	0.582735	-0.779089	0.00045335	0.00432765
AN3501	1106.47	1398.11	814.831	0.582807	-0.77891	0.000923232	0.00759374
AN11290	325.741	411.504	239.979	0.583175	-0.778	0.00311965	0.020156
AN10551	3551.13	4485.14	2617.12	0.583509	-0.777172	0.000619906	0.00560454
AN6399	6316.73	7976.9	4656.55	0.583754	-0.776568	0.000464575	0.00440308
AN5447	2306.04	2911.03	1701.04	0.584344	-0.775111	0.000690306	0.00607286
AN12256	631.811	797.44	466.182	0.584599	-0.774481	0.00121734	0.00954773
AN6529	848.221	1070.44	625.999	0.584804	-0.773975	0.00152809	0.0115407
AN5720	336.862	425.071	248.653	0.584968	-0.77357	0.00322279	0.0207046
AN12126	1139.96	1438.41	841.497	0.585017	-0.773449	0.00105983	0.00847543
AN0463	7543.85	9513.25	5574.46	0.585968	-0.771106	0.00236825	0.0163801
AN1046	1049.36	1322.94	775.785	0.586411	-0.770015	0.000910911	0.00753475
AN3356	3259.9	4108.98	2410.81	0.586717	-0.769263	0.00082563	0.00698255
AN7388	128029	161357	94700.6	0.5869	-0.768814	0.000476808	0.00449089
AN8639	229.034	288.559	169.509	0.587432	-0.767507	0.00559073	0.0319349
AN0337	238.93	300.876	176.984	0.58823	-0.765548	0.00552456	0.0316081
AN1058	19023.1	23954.3	14091.9	0.588284	-0.765415	0.00303536	0.019756
AN0392	558.065	702.588	413.543	0.5886	-0.76464	0.00214649	0.0152494
AN6085	1935.04	2435.78	1434.29	0.588841	-0.76405	0.00128108	0.00995914
AN4397	2916.18	3670.05	2162.32	0.58918	-0.763219	0.00570496	0.0323276
AN2958	1126.99	1417.83	836.157	0.589745	-0.761836	0.0056445	0.0321105
AN2916	18555.9	23343.6	13768.1	0.589803	-0.761695	0.00110603	0.00879838
AN4648	1575.84	1982.43	1169.25	0.589808	-0.761684	0.00119173	0.00938156
AN10491	1380.33	1736.35	1024.31	0.589923	-0.761402	0.00104744	0.00840663
AN0939	683.745	860.082	507.409	0.589954	-0.761326	0.00197764	0.0142648
AN1482	2003.67	2520.24	1487.09	0.59006	-0.761066	0.0027069	0.0181254
AN3381	1183.69	1488.84	878.545	0.590087	-0.761001	0.00121041	0.0095074
AN6550	436.283	548.695	323.871	0.590257	-0.760586	0.00479648	0.0284566
AN7500	1166.68	1466.62	866.733	0.590973	-0.758836	0.00237589	0.0164113
AN11773	1566.08	1968.37	1163.79	0.591247	-0.758167	0.0063841	0.0353612
AN0305	1742.05	2189.46	1294.63	0.591303	-0.758031	0.0013821	0.010604
AN2810	1396.76	1755.2	1038.33	0.591573	-0.757372	0.00692778	0.0376638
AN6768	3217.55	4043.08	2392.02	0.591634	-0.757222	0.00284552	0.0187274
AN0378	381.099	478.864	283.334	0.591678	-0.757116	0.00478798	0.0284332
AN5413	1612.69	2026.2	1199.17	0.591831	-0.756744	0.0010215	0.00824358
AN9121	269195	338145	200245	0.592188	-0.755874	0.000778984	0.00664583
AN5702	3556.45	4464.32	2648.57	0.593275	-0.753228	0.00897755	0.0461553
AN2084	2192.31	2751.88	1632.73	0.593314	-0.753131	0.00244379	0.0167838
AN8913	293.465	368.347	218.584	0.593421	-0.752873	0.00576597	0.032602
AN7749	12529.3	15721.7	9336.98	0.593892	-0.751728	0.00234139	0.0162471
AN3741	17164	21526.6	12801.4	0.594681	-0.749811	0.00261812	0.0176758
AN8298	1978.18	2480.96	1475.4	0.594688	-0.749794	0.000924493	0.00759374
AN0608	985.175	1235.52	734.833	0.594758	-0.749626	0.0015233	0.0115128
AN7156	1196.2	1500.09	892.311	0.594838	-0.749432	0.00111802	0.0088871
AN6930	721.2	904.395	538.006	0.59488	-0.74933	0.00826853	0.0432445
AN11197	8699.54	10907.7	6491.35	0.595115	-0.74876	0.00284073	0.0187191
AN3370	932.279	1168.78	695.782	0.595308	-0.748292	0.00143434	0.0109576
AN1288	5604.76	7025.66	4183.86	0.595511	-0.747801	0.00239948	0.0165419
AN7451	117740	147541	87939.6	0.596034	-0.746534	0.00206165	0.0147603
AN1181	1520.54	1905.1	1135.98	0.59628	-0.745938	0.00106708	0.00852068
AN3502	788.56	987.9	589.22	0.596436	-0.74556	0.00181134	0.0132915
AN10496	1053.54	1319.73	787.344	0.596595	-0.745177	0.00968217	0.0490403
AN6949	261.573	327.497	195.648	0.597403	-0.743225	0.00560704	0.0320109
AN6024	4902.16	6136.27	3668.05	0.597765	-0.742349	0.00625413	0.0348408
AN2828	168941	211384	126497	0.598423	-0.740763	0.00244731	0.016787
AN3587	3304.6	4130.98	2478.22	0.599911	-0.737181	0.0046429	0.0278259
AN7091	6738.52	8421.81	5055.22	0.600253	-0.736357	0.000722485	0.00624935
AN11034	1380.99	1725.33	1036.65	0.600845	-0.734934	0.00126213	0.00985525
AN10627	740.774	925.396	556.151	0.600987	-0.734594	0.00542401	0.0311337
AN10974	1260.42	1573.76	947.079	0.601793	-0.732661	0.00466868	0.0279015
AN6411	372.864	465.448	280.279	0.60217	-0.731758	0.00452759	0.0273203
AN4471	1705.41	2128.2	1282.63	0.602687	-0.73052	0.00188974	0.0137904
AN0980	4192.67	5229.94	3155.4	0.603335	-0.728969	0.00112908	0.00895489
AN9288	4102.83	5117.61	3088.05	0.603416	-0.728775	0.00572157	0.0323856
AN6875	12142.3	15145.3	9139.43	0.603452	-0.728689	0.0044002	0.0266731
AN11679	1291.41	1610.79	972.043	0.603459	-0.728673	0.00374079	0.0232751
AN7128	2309.05	2880.05	1738.05	0.603481	-0.728621	0.0015355	0.0115802
AN0695	2341.28	2918.48	1764.07	0.604448	-0.72631	0.00187448	0.0137009
AN1894	1281.74	1597.68	965.812	0.604511	-0.72616	0.00565799	0.0321459
AN7794	1538.84	1917.52	1160.17	0.605036	-0.724907	0.00378522	0.0234963
AN2983	3533.2	4402.23	2664.17	0.605187	-0.724547	0.00221532	0.0156074
AN3163	19236.8	23957.7	14515.9	0.605896	-0.722858	0.00126166	0.00985525
AN6473	3450.44	4296.64	2604.23	0.606109	-0.722352	0.00143597	0.0109622
AN8851	4594.84	5721.07	3468.61	0.606287	-0.721927	0.00136651	0.0105076
AN2021	4321.26	5380.43	3262.1	0.60629	-0.721919	0.000966111	0.00788531
AN3184	7101.4	8840.81	5361.98	0.606504	-0.721412	0.00134984	0.0104097
AN3114	8276.58	10301	6252.17	0.606949	-0.720352	0.0010865	0.00865607
AN5603	16118.3	20059.3	12177.3	0.607066	-0.720076	0.00128064	0.00995914
AN1670	938.74	1168.19	709.289	0.607169	-0.71983	0.00225809	0.0158141
AN1554	14262.4	17743.4	10781.4	0.607628	-0.718739	0.00125082	0.00978134
AN7554	1275.29	1586.53	964.041	0.60764	-0.718712	0.00278353	0.0185076
AN10221	1165.92	1450.36	881.475	0.607763	-0.718419	0.00316259	0.0204085
AN3898	431.168	536.342	325.994	0.607809	-0.718309	0.00499487	0.0292568
AN10990	550.102	683.977	416.227	0.608539	-0.716577	0.0037879	0.0234992
AN11810	316.047	392.915	239.178	0.608729	-0.716129	0.00683174	0.0373111
AN1262	1746.52	2171.24	1321.8	0.608779	-0.71601	0.00160519	0.0120202
AN1917	20482.7	25448.6	15516.8	0.609732	-0.713753	0.00167673	0.0124503
AN9342	8734.07	10849.6	6618.55	0.610028	-0.713054	0.00241615	0.0166352
AN3944	1109.9	1378.63	841.173	0.610153	-0.712758	0.00279963	0.0185406
AN10697	592.073	735.405	448.742	0.610198	-0.712652	0.00359464	0.0225244
AN4346	2135.23	2651.26	1619.19	0.610724	-0.711407	0.00263881	0.0177868
AN1678	1334.88	1656.03	1013.73	0.612147	-0.70805	0.00268657	0.0180398
AN7971	1416.04	1756.5	1075.58	0.612341	-0.707593	0.00210283	0.0149943
AN8537	4488.58	5566.35	3410.8	0.612754	-0.706621	0.00307727	0.0199674
AN11200	816.649	1012.55	620.75	0.613057	-0.705906	0.00290867	0.019072
AN10026	1755.36	2175.79	1334.94	0.61354	-0.704771	0.0061761	0.0344613
AN4702	12520.7	15516.4	9524.95	0.613863	-0.70401	0.00138855	0.0106385
AN0757	3297.79	4085.79	2509.8	0.614275	-0.703042	0.00194564	0.0141206
AN3348	1324.48	1640.61	1008.36	0.614626	-0.70222	0.00566921	0.0321924
AN5945	1962.62	2430.92	1494.32	0.614717	-0.702006	0.00194299	0.0141206
AN7953	666.14	824.814	507.465	0.615248	-0.70076	0.00411749	0.0253156
AN5400	1421.41	1759.84	1082.97	0.615382	-0.700445	0.00211926	0.0150709
AN11227	3365.67	4165.46	2565.87	0.615987	-0.699028	0.0016927	0.0125602
AN0782	5169.57	6393.53	3945.61	0.617126	-0.696363	0.00203482	0.0145879
AN8309	14930.5	18462.5	11398.5	0.617387	-0.695753	0.00198581	0.014314
AN1806	584.76	722.551	446.968	0.618597	-0.692927	0.00480195	0.0284731
AN7231	9660.29	11934.1	7386.43	0.618932	-0.692146	0.00205183	0.0146999
AN0404	8693.3	10738.6	6648	0.619076	-0.691813	0.00222527	0.0156463
AN12258	400.802	495.063	306.54	0.619194	-0.691537	0.0072286	0.0389001
AN0885	8685.45	10726.3	6644.65	0.619475	-0.690882	0.00223443	0.0156795
AN5331	1646.84	2033.47	1260.2	0.619729	-0.69029	0.0040077	0.0247037
AN3804	1953.72	2411.56	1495.89	0.620301	-0.688961	0.00273055	0.0182312
AN1572	1605.5	1981.48	1229.52	0.620506	-0.688482	0.00397089	0.0245053
AN6767	1225.62	1512.58	938.65	0.620562	-0.688352	0.00271844	0.0181732
AN2553	446.142	550.482	341.801	0.620913	-0.687538	0.00637636	0.0353368
AN1679	733.573	904.598	562.548	0.621876	-0.685301	0.00512435	0.0297196
AN5318	5411.88	6672.48	4151.27	0.622149	-0.684668	0.00471111	0.0280601
AN7143	3315.02	4085.85	2544.18	0.622681	-0.683435	0.00472018	0.0280983
AN2994	1323.94	1631.75	1016.13	0.622727	-0.683329	0.00353016	0.0221597
AN2415	1331.1	1640.46	1021.74	0.622838	-0.68307	0.00452306	0.0273085
AN7267	4240.03	5221.79	3258.26	0.623974	-0.680442	0.00801527	0.0421697
AN1518	7113.75	8758.48	5469.03	0.624426	-0.679397	0.00289445	0.0189979
AN3972	2991.28	3682.86	2299.71	0.624434	-0.679378	0.00248757	0.0170163
AN1574	374.275	460.637	287.914	0.625034	-0.677995	0.00908132	0.0465521
AN8010	12751.6	15684	9819.16	0.626061	-0.675625	0.00251387	0.017163
AN1664	1906.16	2343.92	1468.4	0.626474	-0.674674	0.00268981	0.0180502
AN10410	891.309	1095.7	686.919	0.626923	-0.67364	0.00487173	0.0287423
AN4608	1419.42	1744.76	1094.08	0.627064	-0.673314	0.00324905	0.0208143
AN0981	914.584	1124.11	705.062	0.62722	-0.672955	0.00329079	0.0209802
AN8533	605.237	743.831	466.644	0.627352	-0.672652	0.00586676	0.0330485
AN4904	3025.25	3716.46	2334.04	0.628029	-0.671098	0.00971374	0.0491532
AN1183	1236.28	1518.53	954.032	0.62826	-0.670566	0.00468718	0.0279752
AN5746	36723.7	45097	28350.5	0.628656	-0.669657	0.00266799	0.0179378
AN3803	5004.41	6144.42	3864.39	0.628927	-0.669035	0.00657504	0.0361918
AN5025	3976.86	4882.63	3071.08	0.628981	-0.668911	0.00418862	0.0256547
AN10548	5373.26	6594.78	4151.74	0.629549	-0.667608	0.00298244	0.0194833
AN2334	1350.3	1656.96	1043.65	0.629859	-0.666899	0.00370827	0.0230998
AN8611	1479.31	1815.23	1143.38	0.62988	-0.666851	0.00355605	0.0222958
AN2666	454.884	558.088	351.68	0.630151	-0.66623	0.00831474	0.0434433
AN8481	1572.49	1928.87	1216.11	0.630476	-0.665487	0.00487177	0.0287423
AN6700	116727	143173	90280.8	0.630572	-0.665267	0.00279603	0.0185283
AN4481	519.63	637.053	402.207	0.631355	-0.663476	0.00709221	0.0383556
AN2667	739.37	906.35	572.39	0.631533	-0.66307	0.00650208	0.0358273
AN2781	710.099	870.318	549.879	0.631814	-0.662429	0.00834058	0.0435354
AN2064	1237.6	1516.45	958.757	0.632239	-0.661459	0.00941287	0.0479397
AN9262	1199.27	1469.37	929.18	0.632367	-0.661165	0.00375504	0.0233226
AN3312	7174.02	8784.21	5563.84	0.633391	-0.658831	0.00307557	0.0199674
AN11764	822.793	1006.85	638.733	0.634387	-0.656566	0.00646152	0.0356595
AN6095	41709.9	51029.5	32390.4	0.634738	-0.655768	0.0039703	0.0245053
AN0807	11132.6	13609	8656.22	0.636067	-0.65275	0.00427507	0.0260637
AN8161	1597.94	1952.9	1242.97	0.636474	-0.651828	0.00481506	0.0285349
AN7600	4154.53	5075.89	3233.17	0.636967	-0.65071	0.00365728	0.0228359
AN4820	11182.1	13660.4	8703.78	0.637154	-0.650286	0.0031092	0.0201007
AN7609	3323.16	4059.6	2586.71	0.637185	-0.650216	0.00763611	0.0405982
AN8924	2952.35	3606.45	2298.25	0.637261	-0.650044	0.00325661	0.0208376
AN2978	2144.17	2619.15	1669.18	0.637298	-0.649959	0.00496009	0.0291014
AN0069	6422.83	7845.16	5000.49	0.637399	-0.649732	0.0050259	0.0293386
AN5416	2127.51	2598.37	1656.65	0.637572	-0.64934	0.00418336	0.0256373
AN10579	420.074	513.018	327.131	0.637659	-0.649142	0.00851331	0.0442842
AN3299	2299.33	2807.27	1791.38	0.638122	-0.648095	0.00478986	0.0284332
AN6783	799.302	975.374	623.23	0.638965	-0.646191	0.00605185	0.0338393
AN3487	670.009	817.452	522.567	0.639263	-0.64552	0.00598888	0.0335935
AN4401	1362.84	1661.85	1063.83	0.640151	-0.643515	0.00526361	0.030398
AN10198	5062.94	6170.18	3955.69	0.641097	-0.641386	0.0034137	0.0216079
AN8524	427.316	520.763	333.869	0.641114	-0.641346	0.00982613	0.0494856
AN0726	13945.8	16982.1	10909.5	0.642415	-0.638422	0.0033982	0.0215226
AN10200	1285.48	1565.24	1005.72	0.642533	-0.638157	0.0078412	0.0414038
AN2662	2534.33	3083.07	1985.59	0.644031	-0.634798	0.00530415	0.0305782
AN3557	1309.39	1592.89	1025.89	0.644042	-0.634773	0.00515761	0.0298961
AN9302	1947.11	2368.22	1526	0.644366	-0.634047	0.00705209	0.0382024
AN3188	7712.58	9378.76	6046.41	0.644692	-0.633318	0.00502821	0.0293386
AN2335	1196.81	1455.34	938.274	0.64471	-0.633278	0.00501534	0.0293213
AN8467	2227.02	2707.87	1746.17	0.644851	-0.632962	0.0046666	0.0279015
AN5917	6950.58	8448.62	5452.53	0.645376	-0.631789	0.00600725	0.0336458
AN8609	19285.7	23431.5	15139.9	0.646134	-0.630094	0.00456377	0.0274448
AN8147	921.938	1119.99	723.884	0.646329	-0.62966	0.00809112	0.0424634
AN10544	7120.69	8645.9	5595.47	0.647182	-0.627757	0.00373585	0.023258
AN9105	1914.46	2323.54	1505.37	0.647876	-0.62621	0.00685555	0.0373826
AN7776	1001.11	1214.21	788.013	0.64899	-0.623731	0.00852393	0.0443178
AN3681	2540.88	3081.24	2000.53	0.649261	-0.623129	0.00795174	0.0418979
AN9199	3577.23	4337.26	2817.21	0.649537	-0.622517	0.00537592	0.0309079
AN7166	9721.54	11783.6	7659.44	0.650006	-0.621475	0.00677195	0.0370256
AN6820	1077.15	1304.59	849.707	0.651323	-0.618554	0.00947088	0.0481773
AN0092	3594.1	4352	2836.21	0.651702	-0.617716	0.00820784	0.0429907
AN4577	9425.2	11403.3	7447.12	0.653068	-0.614695	0.00660181	0.0363203
AN2527	2311.39	2795.8	1826.98	0.653471	-0.613806	0.00881563	0.045566
AN1367	3506.18	4240.28	2772.08	0.65375	-0.613189	0.0088611	0.0457565
AN4195	5634.94	6814.12	4455.76	0.6539	-0.612857	0.00528969	0.0305114
AN8041	43085.5	52101.5	34069.5	0.653906	-0.612846	0.00720107	0.0387913
AN4845	6970.68	8428.36	5513.01	0.654102	-0.612413	0.00570522	0.0323276
AN10489	4417.13	5340.64	3493.62	0.654158	-0.612289	0.00629449	0.0349929
AN10513	2405.57	2908.42	1902.72	0.654211	-0.612172	0.00984682	0.0495427
AN5952	1029.88	1244.95	814.818	0.654501	-0.611533	0.0078072	0.04128
AN8606	875.564	1058.2	692.924	0.654811	-0.610849	0.00908548	0.0465521
AN10762	1662.56	2009.03	1316.09	0.655091	-0.610233	0.00694296	0.037727
AN11221	5289.32	6384.65	4194	0.656889	-0.606279	0.00691054	0.0375905
AN0698	10886.3	13138.2	8634.31	0.657192	-0.605614	0.00875385	0.045313
AN10638	1423.35	1716.24	1130.47	0.65869	-0.602328	0.00941512	0.0479397
AN9492	17748	21395.5	14100.4	0.659035	-0.601572	0.00992043	0.0498143
AN0659	2689.78	3242.41	2137.15	0.659123	-0.601381	0.00990269	0.0497529
AN8938	3847.88	4636.1	3059.66	0.659965	-0.599539	0.00744843	0.0398604
AN7698	11524.1	13875.7	9172.41	0.661041	-0.597188	0.00688939	0.0375321
AN4822	2220.86	2672.01	1769.71	0.662313	-0.594414	0.00771741	0.0409483
AN3704	2125.76	2552.68	1698.84	0.665514	-0.587458	0.0092086	0.0470465
AN2701	39219.2	47092.4	31345.9	0.665626	-0.587216	0.00803115	0.0422236
AN5652	7836.11	9404.84	6267.37	0.666399	-0.585542	0.00747	0.0398751
AN10356	216638	259980	173295	0.666571	-0.585168	0.00742578	0.0397794
AN8945	11057.8	13246.8	8868.83	0.669507	-0.57883	0.00983152	0.0494892
AN10167	1840.93	2202.82	1479.05	0.671434	-0.574681	0.00926224	0.0472294
AN3739	26628.6	31784.4	21472.9	0.67558	-0.565801	0.00888846	0.0458307
AN1628	55737.9	66460.5	45015.2	0.677322	-0.562085	0.0088801	0.0458105
AN4973	6523.23	5308.93	7737.53	1.45746	0.543452	0.00921533	0.0470581
AN5919	4764.53	3863.82	5665.25	1.46623	0.552114	0.00787815	0.0415515
AN3811	8928.55	7235.08	10622	1.46813	0.553976	0.00917295	0.0469095
AN1761	12087.2	9793.15	14381.2	1.4685	0.554339	0.00923221	0.0470989
AN4535	15550.4	12595.7	18505.1	1.46915	0.554986	0.00828906	0.0433305
AN5600	3163.33	2558.94	3767.72	1.47238	0.558146	0.00986245	0.0495852
AN6553	5143.62	4153.72	6133.52	1.47663	0.562311	0.00725636	0.0389901
AN3953	1375.72	1108.12	1643.32	1.48298	0.568501	0.00955444	0.0485558
AN4105	1665.51	1341.44	1989.58	1.48316	0.568679	0.00980177	0.0494569
AN6639	26347.9	21213.4	31482.5	1.48409	0.569574	0.00867596	0.0449978
AN10439	2530.22	2036.31	3024.12	1.48509	0.570555	0.00955122	0.0485558
AN4080	9141.99	7356.81	10927.2	1.48531	0.570766	0.00967716	0.0490384
AN4768	2331.34	1875.7	2786.98	1.48584	0.571277	0.00858155	0.0445518
AN4441	3677.43	2958.53	4396.33	1.48599	0.571421	0.00878312	0.0454424
AN8704	9636.98	7752.57	11521.4	1.48614	0.571566	0.00854677	0.0444147
AN1382	3202.57	2574.85	3830.3	1.48758	0.572966	0.0082121	0.0429918
AN11127	1938.02	1557.47	2318.56	1.48867	0.574025	0.00891918	0.0459444
AN6345	4049.46	3253.98	4844.94	1.48893	0.574275	0.00797824	0.0419957
AN3588	1043.39	838.399	1248.38	1.489	0.574343	0.00982363	0.0494856
AN6825	3371.54	2708.4	4034.68	1.48969	0.575014	0.00774702	0.0410647
AN0909	5488.1	4407.62	6568.57	1.49027	0.575578	0.00711604	0.0384114
AN8234	7316.44	5873.75	8759.13	1.49123	0.576505	0.00838483	0.0437233
AN4601	11152.8	8950.57	13354.9	1.49208	0.577321	0.00648894	0.0357736
AN0639	1452.26	1164.75	1739.77	1.49368	0.578874	0.00849714	0.0442218
AN4188	4250.94	3407.95	5093.93	1.49472	0.579876	0.00794845	0.0418979
AN2877	2188.38	1754.35	2622.42	1.49481	0.579965	0.00722033	0.0388753
AN10324	2316.52	1856.31	2776.74	1.49584	0.580955	0.00784234	0.0414038
AN0433	8775.28	7031.24	10519.3	1.49608	0.581189	0.00918685	0.046958
AN4758	3307.26	2648.7	3965.83	1.49727	0.582338	0.00684926	0.0373711
AN1143	7235.47	5794.57	8676.37	1.49733	0.582389	0.00561181	0.0320209
AN1406	7893.85	6320.69	9467.01	1.49778	0.582828	0.00690051	0.0375734
AN6224	1311.98	1050.02	1573.94	1.49897	0.583973	0.00986463	0.0495852
AN11129	3039.28	2431.78	3646.77	1.49963	0.58461	0.00727716	0.039082
AN1801	21008.4	16805.9	25210.9	1.50012	0.585082	0.00694742	0.0377319
AN10074	1477.28	1181.35	1773.2	1.501	0.585923	0.00818672	0.0429013
AN6623	1409.16	1126.36	1691.97	1.50216	0.587041	0.00970382	0.0491265
AN2132	2373.63	1896.73	2850.53	1.50287	0.587718	0.00883099	0.0456232
AN10925	868.414	693.097	1043.73	1.50589	0.590619	0.00780022	0.0412637
AN6400	1097.41	875.726	1319.09	1.50629	0.590995	0.00874565	0.045313
AN8557	1693.15	1350.5	2035.8	1.50744	0.592105	0.00867342	0.0449978
AN3834	4699.28	3746.94	5651.62	1.50833	0.592951	0.00545602	0.0312835
AN0340	4719.57	3761.93	5677.21	1.50912	0.593711	0.00584071	0.0329394
AN4458	1964.86	1565.48	2364.23	1.51022	0.59476	0.00724261	0.0389557
AN10188	1569.17	1249.38	1888.97	1.51192	0.596381	0.00746479	0.0398751
AN0329	1577.51	1255.63	1899.39	1.5127	0.597123	0.00590045	0.0331856
AN4980	4583.26	3645.82	5520.7	1.51425	0.598608	0.00584429	0.0329394
AN6606	3872.79	3079.38	4666.2	1.51531	0.599608	0.00594691	0.0333934
AN3135	1679.02	1334.97	2023.06	1.51543	0.599726	0.00710355	0.0383635
AN6816	3781.44	3006.46	4556.42	1.51554	0.599835	0.00662178	0.0364112
AN1465	18413.9	14634.9	22192.9	1.51643	0.600682	0.00465716	0.0278641
AN3592	57279.8	45523.8	69035.9	1.51648	0.600727	0.00494112	0.0290383
AN5569	3567.07	2834.55	4299.59	1.51685	0.601077	0.00584229	0.0329394
AN10519	4874.15	3871.57	5876.73	1.51792	0.602094	0.0064169	0.0354872
AN2947	8521.02	6766.89	10275.2	1.51844	0.602594	0.00546549	0.0313209
AN4283	2425.68	1925.57	2925.78	1.51943	0.603534	0.00662525	0.0364114
AN10012	835.271	662.366	1008.18	1.52208	0.606048	0.00778025	0.0411786
AN4074	4399.55	3487.97	5311.13	1.5227	0.60663	0.00571151	0.0323459
AN1120	3093.02	2452.03	3734	1.52282	0.606747	0.00844938	0.0440165
AN10142	3465.39	2746.7	4184.09	1.52331	0.607214	0.00509901	0.0296537
AN6239	1347.28	1067.76	1626.81	1.52357	0.60746	0.00768269	0.0407844
AN10682	7813.78	6190.93	9436.63	1.52427	0.608116	0.00628768	0.0349777
AN10586	1729.89	1370.58	2089.2	1.52431	0.608156	0.00751234	0.0400406
AN8842	3046.34	2413.55	3679.13	1.52436	0.608206	0.00508407	0.0295831
AN5880	1951.06	1545.5	2356.62	1.52483	0.608648	0.00600772	0.0336458
AN10829	1587.69	1257.31	1918.07	1.52554	0.609315	0.00775097	0.0410647
AN3081	996.559	789.117	1204	1.52576	0.609526	0.00715267	0.0385894
AN10696	902.487	714.35	1090.62	1.52674	0.610453	0.00750815	0.0400406
AN0821	1329.14	1052	1606.28	1.52688	0.610585	0.00691075	0.0375905
AN8674	6364.09	5035.35	7692.83	1.52776	0.611422	0.00512252	0.0297196
AN10784	835.524	661.044	1010	1.52789	0.611541	0.00973436	0.0492191
AN0824	6594.88	5217.64	7972.13	1.52792	0.611568	0.00502618	0.0293386
AN10542	1243.06	983.156	1502.96	1.52871	0.612314	0.00630925	0.0350235
AN2123	663.248	524.335	802.16	1.52986	0.613401	0.00847552	0.044131
AN1775	2989.88	2363	3616.77	1.53058	0.614082	0.00550333	0.0315207
AN1011	925.683	731.465	1119.9	1.53104	0.614509	0.00903579	0.0463865
AN3716	6356.21	5020.59	7691.83	1.53206	0.61547	0.00562695	0.0320727
AN8882	2133.88	1685.25	2582.5	1.53241	0.615803	0.00483396	0.0286309
AN7302	2728.02	2154.44	3301.6	1.53246	0.615851	0.00458931	0.0275671
AN3262	1120.01	884.138	1355.88	1.53356	0.616888	0.00534318	0.0307658
AN4593	4139.66	3266.85	5012.48	1.53435	0.617625	0.00493369	0.0290108
AN0654	5235.52	4131.62	6339.41	1.53436	0.617641	0.00363646	0.0227461
AN6984	4417.07	3485.58	5348.56	1.53448	0.617752	0.00564917	0.032113
AN2308	2289.48	1806.62	2772.35	1.53455	0.61782	0.0056457	0.0321105
AN2161	20381.4	16079.4	24683.4	1.53509	0.618326	0.00411891	0.0253156
AN10561	2080.86	1640.97	2520.75	1.53613	0.619304	0.00599629	0.0336173
AN1860	1263.37	996.2	1530.53	1.53637	0.619528	0.0064058	0.0354628
AN3004	1018.6	803.121	1234.08	1.5366	0.619745	0.00528042	0.0304746
AN12119	771.145	607.699	934.591	1.53792	0.620979	0.00744749	0.0398604
AN11775	1041.56	820.472	1262.65	1.53893	0.621932	0.00539897	0.0310068
AN5778	8538.29	6725.76	10350.8	1.53898	0.621977	0.00431943	0.0262736
AN8053	9444.71	7435.73	11453.7	1.54036	0.623265	0.00556606	0.0318215
AN10155	1607.66	1265.22	1950.09	1.5413	0.62415	0.00697518	0.0378438
AN2083	755.591	594.55	916.632	1.54172	0.624545	0.0082462	0.043149
AN8086	1831.65	1439.72	2223.57	1.54445	0.627091	0.0089828	0.0461599
AN4676	6708.89	5271.41	8146.37	1.54539	0.627969	0.00420469	0.0257342
AN11243	789.932	620.642	959.222	1.54553	0.628103	0.0067845	0.0370751
AN0650	2847.6	2237.02	3458.17	1.54589	0.628435	0.00469364	0.0279752
AN12350	416.979	327.544	506.414	1.5461	0.62863	0.00973606	0.0492191
AN4538	2623.53	2060.11	3186.96	1.54699	0.629462	0.00423762	0.02588
AN6306	409.984	321.913	498.056	1.54717	0.629635	0.00975083	0.0492703
AN4416	2871.45	2254.51	3488.39	1.5473	0.629748	0.0035002	0.0220238
AN5051	1997.74	1568.49	2426.98	1.54733	0.629782	0.00452172	0.0273085
AN11224	1281.88	1006.43	1557.32	1.54736	0.629811	0.00505689	0.0294573
AN2275	18683.1	14662.9	22703.3	1.54835	0.630733	0.004056	0.0249723
AN10230	2038.57	1599.35	2477.78	1.54924	0.631559	0.00392919	0.0242904
AN4266	3911.67	3068.57	4754.76	1.5495	0.631805	0.00326717	0.0208548
AN10953	3145.41	2465.71	3825.11	1.55132	0.633499	0.00961451	0.0487675
AN3366	17811.8	13960.6	21663	1.55172	0.633872	0.00709484	0.0383556
AN6162	646.266	506.475	786.056	1.55201	0.634142	0.00810901	0.0425362
AN1796	1828.72	1433.05	2224.39	1.5522	0.634319	0.00438822	0.0266309
AN1726	15024.3	11768.6	18280.1	1.55329	0.635329	0.00316992	0.0204434
AN6225	3584.11	2807.26	4360.96	1.55346	0.635485	0.00490948	0.0289215
AN1293	1448.58	1134.32	1762.84	1.5541	0.63608	0.00469422	0.0279752
AN0296	746.1	584.124	908.075	1.55459	0.636536	0.00724886	0.0389695
AN6199	551.594	431.844	671.344	1.5546	0.636544	0.00880203	0.045518
AN2144	13118.3	10269.1	15967.4	1.5549	0.636822	0.00304688	0.0197944
AN2689	730.736	571.982	889.49	1.5551	0.637008	0.00785225	0.0414355
AN3787	3436.79	2689.86	4183.73	1.55537	0.637257	0.00274959	0.0183237
AN12044	1278.04	1000.23	1555.84	1.55549	0.637365	0.00552455	0.0316081
AN1233	2828.18	2213.16	3443.21	1.55579	0.637648	0.00276885	0.0184289
AN10056	1644.61	1286.46	2002.77	1.55681	0.638595	0.00474271	0.0282007
AN2770	7685.12	6011.41	9358.82	1.55684	0.638624	0.00300838	0.0196406
AN6914	1276.16	998.156	1554.17	1.55704	0.638809	0.0091561	0.046846
AN2447	3454.25	2701.63	4206.87	1.55716	0.638914	0.00308176	0.0199721
AN10353	597.574	467.3	727.848	1.55756	0.639287	0.00737297	0.0395364
AN4169	9779.68	7637.98	11921.4	1.5608	0.642288	0.00243638	0.0167527
AN2485	955.464	746.194	1164.73	1.5609	0.642379	0.00643738	0.0355819
AN8801	3160.97	2468.57	3853.37	1.56097	0.642445	0.00342561	0.0216445
AN10283	1226.31	957.498	1495.12	1.56148	0.642915	0.00460249	0.0276306
AN7543	511.876	399.604	624.149	1.56192	0.643321	0.00718958	0.0387492
AN0143	714.897	557.982	871.812	1.56244	0.643799	0.00944028	0.0480447
AN5736	650.276	507.5	793.051	1.56266	0.644008	0.00685841	0.0373826
AN0080	630.174	491.759	768.59	1.56294	0.644263	0.0070929	0.0383556
AN9101	1397.48	1090.52	1704.44	1.56296	0.644281	0.00625727	0.0348408
AN0411	6644.66	5181.87	8107.45	1.56458	0.645776	0.00292841	0.0191895
AN4047	947.44	738.853	1156.03	1.56462	0.645815	0.00385377	0.0238381
AN0925	5614.89	4376.78	6853	1.56576	0.646865	0.00374318	0.0232763
AN0600	1120.3	872.818	1367.78	1.56709	0.648089	0.00664954	0.0365022
AN8274	4671.38	3638.59	5704.17	1.56769	0.648636	0.00872166	0.0452127
AN5351	4698.42	3659.39	5737.44	1.56787	0.648806	0.00536054	0.0308362
AN8702	2049.58	1595.94	2503.22	1.56849	0.649377	0.00309414	0.0200156
AN6253	609.691	474.553	744.83	1.56954	0.650342	0.00628847	0.0349777
AN1526	1180.63	918.758	1442.5	1.57006	0.65082	0.0042076	0.0257342
AN1854	9966.1	7752.69	12179.5	1.571	0.651687	0.00913918	0.0468046
AN3732	3744.86	2912.57	4577.15	1.57151	0.652155	0.00260232	0.0175942
AN4341	1295.86	1007.76	1583.97	1.57178	0.652399	0.00360764	0.0225925
AN2452	460.113	357.795	562.43	1.57193	0.652539	0.00704403	0.0381783
AN5684	2787.3	2167.47	3407.13	1.57194	0.652545	0.00339014	0.0214844
AN6188	1308.27	1016.6	1599.94	1.57381	0.654265	0.00568343	0.0322558
AN0504	2267.9	1761.7	2774.11	1.57467	0.655053	0.00351602	0.0220971
AN6898	1404.9	1090.85	1718.96	1.57581	0.65609	0.00752997	0.0400942
AN4228	564.533	438.105	690.96	1.57716	0.657325	0.00564381	0.0321105
AN2301	3241.03	2515.04	3967.01	1.57731	0.65747	0.00539804	0.0310068
AN8875	795.417	617.172	973.661	1.57762	0.657747	0.00503356	0.0293537
AN5222	8549.32	6633.05	10465.6	1.57779	0.657908	0.00774986	0.0410647
AN6240	1404.59	1088.91	1720.27	1.57982	0.659757	0.00304562	0.0197944
AN11123	1300.56	1008.21	1592.92	1.57995	0.659881	0.00326627	0.0208548
AN10963	821.953	637.182	1006.72	1.57996	0.659892	0.00491032	0.0289215
AN6985	34803.2	26971.1	42635.3	1.58078	0.660636	0.00195614	0.0141655
AN5589	3331.1	2580.48	4081.73	1.58177	0.661541	0.00462053	0.0277232
AN6716	463.945	359.273	568.617	1.58269	0.662376	0.00512294	0.0297196
AN10934	2131.54	1649.97	2613.12	1.58374	0.663336	0.00667756	0.0366229
AN1229	1363.81	1054.57	1673.05	1.58647	0.665823	0.00321768	0.0206885
AN0999	7393.11	5716.15	9070.06	1.58674	0.666068	0.002314	0.0161416
AN11126	4464.24	3450.96	5477.52	1.58725	0.666526	0.00486156	0.0287141
AN8206	445.358	344.256	546.46	1.58736	0.666633	0.00637632	0.0353368
AN0409	25130.6	19416.5	30844.7	1.58859	0.667743	0.00222971	0.0156671
AN1725	7107.18	5490.7	8723.66	1.58881	0.667944	0.00281253	0.0186027
AN4359	950.228	734.098	1166.36	1.58883	0.667965	0.00431325	0.0262511
AN3721	1875.04	1448.53	2301.56	1.5889	0.668025	0.00315803	0.0203915
AN2815	2543.56	1963.89	3123.23	1.59033	0.669328	0.00651709	0.0358914
AN11231	10070.5	7772.56	12368.4	1.5913	0.670202	0.00532095	0.0306584
AN3140	3622.22	2795.47	4448.97	1.5915	0.670384	0.00195705	0.0141655
AN10206	758.249	585.055	931.443	1.59206	0.670896	0.00449965	0.0272448
AN1442	8523.73	6574.85	10472.6	1.59283	0.671591	0.00166825	0.0124048
AN10392	15459	11916.3	19001.7	1.5946	0.673193	0.00342209	0.0216352
AN3724	417.945	322.13	513.759	1.59488	0.673446	0.00580247	0.032756
AN4222	6995.27	5390.67	8599.87	1.59532	0.673849	0.00575375	0.0325503
AN7324	5533.77	4262.93	6804.62	1.59623	0.674667	0.00345169	0.0217833
AN4084	1525.71	1174.97	1876.44	1.59701	0.675375	0.00308153	0.0199721
AN4360	1132.91	872.283	1393.54	1.59758	0.675889	0.00323361	0.020728
AN9394	5214.18	4014.04	6414.31	1.59797	0.676239	0.00992728	0.0498143
AN4711	685.817	527.964	843.669	1.59797	0.676239	0.00588292	0.0331219
AN7192	1951.5	1502.24	2400.76	1.59813	0.676381	0.00161436	0.0120718
AN6725	2414.93	1858.61	2971.24	1.59863	0.676838	0.00258725	0.0175173
AN7425	762.35	586.647	938.052	1.59901	0.677175	0.00484877	0.0286545
AN4331	456.333	351.098	561.567	1.59946	0.677584	0.00501695	0.0293213
AN2396	1089.31	837.765	1340.86	1.60053	0.678547	0.00254019	0.0172717
AN7464	5747.35	4418.46	7076.24	1.60152	0.679438	0.00178396	0.0131361
AN10924	2134.75	1639.96	2629.54	1.60341	0.681146	0.00233741	0.0162408
AN12158	695.166	533.914	856.418	1.60404	0.681707	0.00421648	0.0257658
AN5819	2405.51	1846.96	2964.07	1.60484	0.682429	0.00200007	0.0143875
AN6342	2626.77	2016.76	3236.78	1.60494	0.682519	0.00194857	0.0141321
AN3686	1120.65	859.994	1381.3	1.60617	0.683625	0.00223274	0.015678
AN0580	1395.68	1071	1720.36	1.6063	0.683744	0.00240537	0.0165717
AN0312	1784.12	1369.05	2199.2	1.60637	0.683802	0.00598765	0.0335935
AN9405	1460.84	1120.88	1800.8	1.60659	0.684006	0.00274458	0.0183018
AN4477	5292.78	4060.32	6525.25	1.60708	0.684439	0.00165204	0.0123188
AN8546	7922.12	6077.08	9767.16	1.60721	0.684562	0.00796917	0.0419688
AN3623	3297.09	2528.89	4065.3	1.60754	0.684857	0.00193073	0.0140412
AN4122	1357.1	1040.86	1673.35	1.60767	0.68497	0.004553	0.0274111
AN9097	8189.11	6278.54	10099.7	1.6086	0.68581	0.0022959	0.0160365
AN4261	289.254	221.746	356.763	1.60888	0.686061	0.00902201	0.0463389
AN3879	1030.96	789.953	1271.98	1.61019	0.687232	0.00251879	0.0171855
AN3844	4214.85	3229.53	5200.18	1.61019	0.687235	0.00136322	0.01049
AN1470	1261.91	966.746	1557.08	1.61064	0.687636	0.00220048	0.0155219
AN6678	971.134	743.751	1198.52	1.61145	0.688357	0.00254007	0.0172717
AN0671	2088.82	1599.41	2578.22	1.61198	0.688832	0.00188151	0.0137399
AN0167	2782.86	2130.3	3435.41	1.61264	0.689427	0.00301599	0.0196689
AN6031	12422.8	9501.2	15344.3	1.61498	0.69152	0.00149911	0.0113542
AN6986	34416	26320.8	42511.2	1.61512	0.691641	0.00232892	0.0162114
AN6086	1376.27	1052.13	1700.41	1.61617	0.692575	0.00142562	0.0108989
AN3759	1969.5	1505.33	2433.68	1.61671	0.693058	0.00129869	0.0100813
AN10446	6622.21	5061.07	8183.35	1.61692	0.69325	0.00321001	0.0206516
AN6040	240.158	183.412	296.903	1.61877	0.694898	0.00939108	0.0478633
AN1075	1838.04	1403.38	2272.7	1.61944	0.695499	0.00157719	0.0118693
AN1005	1451.09	1107.69	1794.49	1.62003	0.69602	0.0021981	0.0155219
AN0855	1357.13	1035.95	1678.3	1.62006	0.696048	0.00216069	0.0153244
AN3790	6988.73	5333.81	8643.65	1.62054	0.696474	0.00504388	0.0293977
AN7744	2453.63	1872.35	3034.92	1.62091	0.696804	0.00160505	0.0120202
AN4439	2008.99	1532.72	2485.27	1.62148	0.697311	0.00148255	0.011261
AN6646	3880.36	2960.05	4800.66	1.62181	0.697609	0.00151203	0.0114439
AN4371	804.096	613.153	995.038	1.62282	0.698505	0.00195851	0.0141655
AN8003	349.03	266.098	431.962	1.62332	0.698949	0.0048994	0.0288893
AN1350	819.052	624.169	1013.94	1.62446	0.699958	0.00172976	0.0127814
AN0569	1850.65	1410.13	2291.18	1.6248	0.700265	0.00147132	0.0111918
AN3442	1622.4	1236.14	2008.66	1.62494	0.700387	0.0016031	0.0120202
AN3088	5609.79	4273.57	6946.02	1.62534	0.700745	0.00127354	0.00991506
AN6853	2319.59	1766.53	2872.64	1.62615	0.701458	0.00226242	0.015834
AN7352	1678.91	1277.35	2080.47	1.62874	0.703756	0.00127133	0.00990513
AN0834	15056.7	11450	18663.3	1.62998	0.704856	0.00484507	0.0286545
AN4981	1535.89	1167.39	1904.39	1.63132	0.706044	0.00147357	0.0112009
AN9059	2817.4	2140.37	3494.43	1.63263	0.707197	0.00429808	0.0261738
AN12358	496.563	377.106	616.02	1.63355	0.708006	0.00433428	0.0263488
AN7374	2210.52	1678.44	2742.6	1.63401	0.70842	0.00252398	0.0172098
AN12366	2990.69	2270.34	3711.03	1.63457	0.70891	0.00732074	0.0392762
AN4633	1430.07	1085.59	1774.55	1.63464	0.708975	0.00113862	0.00901703
AN0460	656.68	498.481	814.879	1.63472	0.709048	0.00239911	0.0165419
AN7976	841.891	639.052	1044.73	1.63481	0.709125	0.00265695	0.0178929
AN10825	1999.61	1516.63	2482.59	1.63692	0.71098	0.00193015	0.0140412
AN2913	1125.64	853.694	1397.58	1.6371	0.711139	0.00228873	0.0160075
AN6789	325.594	246.858	404.33	1.6379	0.711852	0.00483945	0.0286473
AN4830	802.161	608.161	996.161	1.63799	0.711926	0.00317799	0.0204801
AN12337	4569.6	3464.41	5674.78	1.63802	0.711954	0.000922525	0.00759374
AN1759	846.702	641.84	1051.56	1.63836	0.712252	0.00230529	0.0160915
AN11244	6389.09	4838.35	7939.82	1.64102	0.714591	0.00138037	0.0105988
AN6140	1104.16	835.861	1372.47	1.64198	0.715437	0.00171519	0.0126982
AN10636	842.093	637.136	1047.05	1.64337	0.716657	0.00158548	0.0119147
AN2181	1152.45	871.491	1433.41	1.64478	0.717895	0.00115833	0.00914577
AN4090	614.491	464.513	764.47	1.64574	0.71874	0.00229264	0.0160243
AN0767	1824.44	1379.12	2269.76	1.6458	0.718792	0.00120046	0.00944329
AN4946	378.498	285.983	471.012	1.64699	0.719831	0.00351594	0.0220971
AN9402	3337.35	2521.03	4153.67	1.64761	0.720376	0.00116612	0.00918678
AN8796	1807.09	1364.4	2249.78	1.64892	0.721518	0.000878307	0.00731647
AN6107	22964.5	17330.6	28598.4	1.65017	0.722612	0.00105718	0.00846061
AN8804	893.427	674.071	1112.78	1.65084	0.7232	0.00148855	0.0112823
AN11974	383.864	289.557	478.17	1.65138	0.723676	0.00335789	0.0213055
AN8878	3025.93	2282.1	3769.75	1.65188	0.724106	0.000753119	0.00645635
AN11174	5267.05	3971.71	6562.38	1.65228	0.724458	0.000671288	0.0059473
AN10686	1050.3	791.99	1308.6	1.65229	0.724471	0.00495467	0.0290857
AN1292	2794.3	2105.35	3483.25	1.65448	0.726373	0.000897235	0.00745071
AN1771	318.409	239.84	396.978	1.65518	0.726988	0.0044648	0.0270492
AN0704	1450.13	1091.52	1808.75	1.65709	0.728655	0.00144275	0.0110061
AN6520	989.006	744.274	1233.74	1.65764	0.729129	0.00132034	0.0102119
AN6620	4732.88	3559.14	5906.62	1.65956	0.730804	0.00108322	0.00864293
AN11904	206.814	155.523	258.104	1.65958	0.730818	0.00751035	0.0400406
AN1376	3470.02	2609.13	4330.91	1.65991	0.731101	0.000812051	0.0068891
AN0448	589.439	443.122	735.756	1.66039	0.731523	0.00217961	0.0154173
AN10570	652.641	490.593	814.688	1.66062	0.73172	0.00184888	0.0135295
AN10084	474.749	356.86	592.637	1.6607	0.73179	0.00563453	0.0320986
AN2744	911.056	684.487	1137.63	1.66201	0.732933	0.00160224	0.0120202
AN0192	2338.6	1756.8	2920.4	1.66234	0.733216	0.000670569	0.0059459
AN8194	6008.56	4513.24	7503.89	1.66264	0.733477	0.000683045	0.00602627
AN2008	512.834	385.12	640.547	1.66324	0.733997	0.00211098	0.0150322
AN10203	1137.43	854.144	1420.71	1.66331	0.734059	0.00112385	0.00892012
AN9421	5420.63	4068.92	6772.33	1.66441	0.735008	0.00050293	0.00468728
AN0655	1040.09	780.519	1299.66	1.66512	0.73563	0.00128771	0.0100033
AN4287	1285.11	964.365	1605.86	1.6652	0.735698	0.000981356	0.00797876
AN10702	5673.21	4255.92	7090.5	1.66603	0.736417	0.00450793	0.0272637
AN1124	7342.47	5507.53	9177.41	1.66634	0.736682	0.00114245	0.00904017
AN7483	1839.07	1379.28	2298.86	1.66672	0.737008	0.000805475	0.00684428
AN0131	1466.53	1099.86	1833.2	1.66676	0.73705	0.000995994	0.00808082
AN1377	4295.23	3221.3	5369.17	1.66677	0.737057	0.000608733	0.00552225
AN11995	700.807	525.484	876.13	1.66728	0.737499	0.00196272	0.0141862
AN6054	1699.56	1274.17	2124.94	1.66771	0.737865	0.000903172	0.00748827
AN4816	565.891	424.099	707.683	1.66868	0.738704	0.0019151	0.0139563
AN12105	2107.81	1579.22	2636.4	1.66943	0.739352	0.000623661	0.00563368
AN10639	1463.22	1096.24	1830.21	1.66953	0.739444	0.000969698	0.00790378
AN11784	413.105	309.374	516.836	1.67059	0.740354	0.0025664	0.0174206
AN3596	385.705	288.76	482.649	1.67145	0.741104	0.00258155	0.0175036
AN7330	822.718	615.73	1029.71	1.67233	0.741863	0.00556787	0.0318215
AN7626	3140.35	2350.21	3930.49	1.6724	0.741923	0.000541966	0.00501093
AN3973	437.603	327.403	547.804	1.67318	0.742593	0.0033383	0.0212066
AN0770	2402.41	1797.05	3007.76	1.67372	0.743059	0.00100714	0.00815249
AN1100	6141.05	4592.75	7689.36	1.67424	0.743505	0.00348928	0.0219812
AN4834	2451.57	1831.98	3071.17	1.67642	0.745386	0.000500099	0.004677
AN0194	391.631	292.455	490.806	1.67823	0.74694	0.00454797	0.0274111
AN7755	693.569	517.731	869.407	1.67926	0.747829	0.0011529	0.00910969
AN8282	1942.63	1450.02	2435.24	1.67946	0.747994	0.000658788	0.00587092
AN4814	4301.08	3209.65	5392.52	1.6801	0.748544	0.000503784	0.00469077
AN5674	10369.2	7736.81	13001.6	1.68048	0.748878	0.000690619	0.00607286
AN11840	729.892	544.587	915.197	1.68054	0.748921	0.00110548	0.00879838
AN2096	2531.74	1888.68	3174.79	1.68096	0.749287	0.000665644	0.00591574
AN9358	1673.03	1247.88	2098.17	1.68138	0.749648	0.000597573	0.00543509
AN7321	2374	1770.28	2977.72	1.68206	0.750227	0.00195754	0.0141655
AN10404	7461.73	5563.71	9359.76	1.68229	0.750425	0.000523516	0.00485742
AN1564	1001.51	746.645	1256.38	1.6827	0.750776	0.00114324	0.00904017
AN2234	2306.44	1719.45	2893.42	1.68276	0.750829	0.000720468	0.00623699
AN5681	558.041	415.96	700.122	1.68315	0.751161	0.0017173	0.0126982
AN6657	966.234	720.038	1212.43	1.68384	0.751757	0.00893335	0.0459736
AN7002	1570.82	1170.16	1971.48	1.6848	0.752575	0.000607505	0.00552069
AN5675	5987.28	4459.87	7514.68	1.68495	0.75271	0.000641714	0.00576727
AN7546	262.36	195.348	329.371	1.68608	0.753669	0.00511111	0.0296915
AN3921	810.755	603.597	1017.91	1.68641	0.753956	0.00134542	0.0103832
AN2937	26351.2	19616	33086.3	1.6867	0.754201	0.000997642	0.008088
AN4895	2304.3	1714.76	2893.84	1.6876	0.754976	0.000560866	0.00515236
AN4962	1117.25	830.885	1403.62	1.6893	0.756426	0.000825702	0.00698255
AN1509	12737.4	9471.71	16003.2	1.68957	0.75666	0.0020103	0.0144414
AN10208	729.657	542.572	916.741	1.68962	0.756698	0.00121645	0.00954773
AN7778	934.949	695.026	1174.87	1.6904	0.757367	0.00101515	0.00820484
AN5678	4515.34	3354.93	5675.75	1.69177	0.758529	0.000901741	0.00748226
AN4683	2652.06	1970.38	3333.73	1.69192	0.758664	0.00056888	0.00520871
AN4053	4505.58	3347.4	5663.76	1.69199	0.758719	0.000569988	0.00521104
AN10338	4547.15	3377.58	5716.71	1.69255	0.759196	0.00148499	0.0112634
AN2940	2808.81	2086.32	3531.31	1.6926	0.759243	0.000505092	0.00469882
AN1472	236.125	175.379	296.871	1.69274	0.759356	0.00500963	0.0293213
AN8669	2563.58	1903.96	3223.2	1.69289	0.759492	0.00071664	0.00622441
AN1176	1033.98	767.868	1300.08	1.69311	0.759674	0.000700524	0.00614466
AN3372	1749.27	1298.97	2199.56	1.69331	0.759845	0.000657865	0.00586762
AN2889	1352.81	1004.51	1701.1	1.69346	0.759978	0.000723452	0.00625261
AN1988	2338.21	1735.79	2940.63	1.69412	0.760532	0.000551635	0.00508272
AN2757	7004.67	5199.95	8809.39	1.69413	0.760544	0.000430191	0.00414015
AN0562	801.565	594.977	1008.15	1.69444	0.760809	0.00105177	0.00843005
AN5815	3368.33	2499.62	4237.05	1.69508	0.761355	0.00467869	0.0279455
AN0788	6493.22	4817.22	8169.22	1.69584	0.761998	0.000905196	0.00749918
AN1673	25060	18586.7	31533.2	1.69655	0.762603	0.000529565	0.00490495
AN5868	890.385	660.359	1120.41	1.69667	0.762704	0.000865228	0.00723943
AN6487	1342.58	995.202	1689.96	1.6981	0.763924	0.00131477	0.0101762
AN0367	9213.88	6825.27	11602.5	1.69993	0.765478	0.000290357	0.00297833
AN3643	7933.56	5874.24	9992.89	1.70114	0.7665	0.00248205	0.0169895
AN10642	276.553	204.725	348.382	1.70171	0.766982	0.00236025	0.0163459
AN6603	2414.49	1787.22	3041.76	1.70194	0.767184	0.000560408	0.00515236
AN6554	370.599	274.317	466.882	1.70198	0.767212	0.00262084	0.0176769
AN1101	2708.57	2004.6	3412.53	1.70235	0.767525	0.0032241	0.0207046
AN10157	2699.25	1997.69	3400.81	1.70237	0.767546	0.000473043	0.0044594
AN6047	1801.37	1332.16	2270.57	1.70443	0.769289	0.000458435	0.00436029
AN11921	7980.6	5901.78	10059.4	1.70447	0.769325	0.000742264	0.00639954
AN4657	1131.57	836.229	1426.91	1.70636	0.770925	0.000652472	0.00583919
AN11694	1391.62	1027.04	1756.19	1.70995	0.773955	0.000495218	0.00463955
AN10073	964.891	711.873	1217.91	1.71085	0.774714	0.000747278	0.00642496
AN12428	2700.72	1991.66	3409.77	1.71203	0.775705	0.00037268	0.00364965
AN2302	22949.9	16923.2	28976.6	1.71224	0.775885	0.000252141	0.00266369
AN1758	930.433	686.09	1174.78	1.71228	0.775915	0.000710196	0.00620382
AN2474	9268.34	6833.88	11702.8	1.71247	0.776075	0.0016668	0.0124048
AN0088	1583.44	1167.4	1999.48	1.71276	0.776322	0.000872671	0.00728096
AN8706	2508.73	1849.39	3168.06	1.71303	0.776552	0.00252599	0.0172124
AN5297	212.095	156.312	267.879	1.71375	0.777158	0.00757185	0.0402768
AN1701	1171.15	863.103	1479.2	1.71382	0.777212	0.000539278	0.00499056
AN0339	3003.23	2211.71	3794.74	1.71575	0.778841	0.000346985	0.00342333
AN10482	55331.4	40725.3	69937.4	1.7173	0.780139	0.000247983	0.00263687
AN1088	1377.56	1013.1	1742.02	1.7195	0.781987	0.00904002	0.0463865
AN1668	648.59	476.935	820.245	1.71982	0.782261	0.000962168	0.00786055
AN5209	4886.09	3592.92	6179.25	1.71984	0.782275	0.000281411	0.00290911
AN9068	4739.09	3483.81	5994.37	1.72063	0.782941	0.000257865	0.00271065
AN0200	1604.67	1179.26	2030.07	1.72148	0.783651	0.000393614	0.00383339
AN5512	1626.58	1195.27	2057.89	1.72169	0.783828	0.000331588	0.00331463
AN1359	2567.73	1885.81	3249.65	1.72321	0.7851	0.00491598	0.0289387
AN12262	501.804	368.265	635.343	1.72523	0.786792	0.00367686	0.0229446
AN10987	4123.13	3024.73	5221.54	1.72628	0.787667	0.000293691	0.00300091
AN10716	1339.55	982.46	1696.64	1.72693	0.788212	0.000399874	0.00388721
AN12072	1925.07	1411.87	2438.28	1.72698	0.788254	0.000282418	0.00291383
AN7558	236.466	173.394	299.537	1.72749	0.788679	0.00302823	0.0197217
AN7294	18128.4	13291.1	22965.7	1.72789	0.789014	0.000225167	0.00242466
AN0928	10068.1	7381.47	12754.8	1.72795	0.789057	0.00024513	0.00261571
AN0164	1450	1062.8	1837.2	1.72864	0.789637	0.000458206	0.00436029
AN2267	18206.3	13343.5	23069.2	1.72887	0.789829	0.0026036	0.0175942
AN0138	702.448	514.661	890.235	1.72975	0.790563	0.00070255	0.00614717
AN11975	548.01	401.379	694.641	1.73063	0.791301	0.000912966	0.00753997
AN5967	163.331	119.598	207.065	1.73135	0.791894	0.00956503	0.0485863
AN10261	7408.6	5424.55	9392.64	1.73151	0.792027	0.000225837	0.00242941
AN4452	6618.6	4844.54	8392.66	1.7324	0.792769	0.00100163	0.00811412
AN11770	1557.08	1139.48	1974.67	1.73296	0.793236	0.000436452	0.00419278
AN4060	6420.67	4697.46	8143.88	1.73368	0.793836	0.000637873	0.00574248
AN10721	843.241	616.829	1069.65	1.73412	0.794201	0.0006398	0.00575495
AN1020	297.973	217.931	378.014	1.73456	0.794571	0.00242485	0.0166842
AN6220	6344.53	4638.88	8050.18	1.73537	0.795245	0.00507815	0.0295649
AN11072	1111.33	812.111	1410.55	1.73689	0.796503	0.0018054	0.0132571
AN3157	1968.3	1438.23	2498.36	1.73711	0.796689	0.0023848	0.0164621
AN12338	555.502	405.893	705.111	1.73718	0.79675	0.00106709	0.00852068
AN12241	280.326	204.742	355.91	1.73834	0.797708	0.00234621	0.0162593
AN7995	1621.5	1183.86	2059.15	1.73936	0.798557	0.000354431	0.00348381
AN0878	231.68	169.128	294.232	1.7397	0.798839	0.00325943	0.0208431
AN10006	1382.59	1009.01	1756.17	1.74048	0.799484	0.000279752	0.00289478
AN9422	4344.34	3170.19	5518.48	1.74074	0.7997	0.000278999	0.00289058
AN5479	669.667	488.526	850.808	1.74158	0.800399	0.000743919	0.00640859
AN0304	1645.15	1199.55	2090.75	1.74295	0.801529	0.000300424	0.00305206
AN2312	3277.91	2389.9	4165.93	1.74314	0.801689	0.00297165	0.0194368
AN2613	173.863	126.76	220.965	1.74318	0.80172	0.00746417	0.0398751
AN10851	455.217	331.854	578.581	1.74348	0.801973	0.00126337	0.00985768
AN11715	371.656	270.891	472.421	1.74395	0.80236	0.00330587	0.0210384
AN5195	1754.16	1278.44	2229.88	1.74422	0.802583	0.000226752	0.00243431
AN2488	16409.6	11954.9	20864.2	1.74525	0.803433	0.00698595	0.0378829
AN7673	792.906	577.598	1008.21	1.74553	0.803662	0.000495888	0.00464172
AN7109	217.936	158.744	277.128	1.74575	0.803847	0.00267561	0.0179776
AN1910	1960.74	1427.54	2493.93	1.74701	0.804892	0.000188123	0.00209295
AN8559	10857.9	7905.2	13810.6	1.74703	0.804906	0.000189161	0.00209295
AN10118	1076.9	783.722	1370.09	1.74818	0.805852	0.000469085	0.00443392
AN2413	3616.18	2630.43	4601.93	1.74949	0.806938	0.000188634	0.00209295
AN10241	1227.73	892.144	1563.32	1.75232	0.809264	0.000293332	0.00300014
AN0453	29591.3	21499.9	37682.6	1.75269	0.809567	0.000153507	0.00176002
AN11609	6073.36	4410.2	7736.52	1.75423	0.810841	0.000920561	0.00759374
AN2395	59325.7	43074.4	75576.9	1.75456	0.811113	0.000141813	0.00165855
AN4976	7666.22	5566.01	9766.44	1.75466	0.81119	0.00159758	0.0119971
AN8723	1010.09	733.277	1286.89	1.75499	0.811464	0.000316185	0.00318469
AN3367	1652.37	1197.61	2107.12	1.75944	0.815116	0.00020216	0.00221473
AN2062	101641	73663.6	129618	1.75959	0.81524	0.00278757	0.0185076
AN6273	1875.8	1359.35	2392.24	1.75984	0.815443	0.000273429	0.00284882
AN2048	2282.62	1652.51	2912.74	1.76261	0.817712	0.000216155	0.0023467
AN3574	898.881	650.581	1147.18	1.76332	0.818292	0.00221899	0.0156229
AN1169	2604.14	1884.77	3323.51	1.76335	0.81832	0.000791392	0.00674083
AN2140	3747.81	2712.2	4783.42	1.76367	0.818582	0.000195344	0.00215386
AN7590	2706.68	1958.71	3454.64	1.76373	0.818627	0.000655864	0.00585964
AN10158	674.615	488.162	861.068	1.7639	0.818768	0.000440503	0.00422405
AN4332	3652.01	2642.6	4661.43	1.76396	0.818817	0.000284884	0.00293355
AN11267	134.587	97.3678	171.807	1.76451	0.819268	0.00671001	0.0367438
AN9393	518.949	375.434	662.463	1.76452	0.819279	0.000814734	0.00690634
AN7734	24031.4	17379.2	30683.6	1.76554	0.820106	0.000140668	0.00164698
AN12207	3224.15	2330.91	4117.4	1.76644	0.820843	0.000189741	0.00209645
AN4165	6911.48	4996.46	8826.49	1.76655	0.820934	0.00164795	0.012297
AN4055	103386	74736.1	132036	1.7667	0.821055	0.000137459	0.00161835
AN8083	283.034	204.584	361.484	1.76692	0.821241	0.00171069	0.0126759
AN2189	2413.94	1744.43	3083.44	1.76759	0.821783	0.00273662	0.0182602
AN1298	112669	81362.3	143977	1.76957	0.823401	0.000132931	0.00157555
AN5748	2482.36	1792.25	3172.48	1.77011	0.823841	0.000172022	0.00194115
AN2168	3058.37	2207.45	3909.3	1.77096	0.824528	0.000135674	0.00160446
AN4817	49317.4	35572.6	63062.3	1.77278	0.826011	0.00112316	0.00892012
AN10347	917.139	661.483	1172.8	1.77298	0.826174	0.000276379	0.00286828
AN11055	7016.29	5059.18	8973.41	1.77369	0.826753	0.00013647	0.0016085
AN5026	7445.09	5366.91	9523.27	1.77444	0.827366	0.000344813	0.00340824
AN4083	2109.99	1520.3	2699.68	1.77575	0.828431	0.000171365	0.0019358
AN9082	4177.34	3008.59	5346.1	1.77695	0.829399	0.000125055	0.00150577
AN3039	1312.3	944.892	1679.7	1.77767	0.829984	0.000209856	0.00228769
AN5976	613.481	441.618	785.344	1.77833	0.830525	0.00161915	0.0120991
AN6886	3003.84	2161.71	3845.96	1.77913	0.831172	0.000115501	0.00141814
AN12205	1201.81	864.869	1538.76	1.77918	0.831213	0.00840453	0.0438044
AN6692	178.112	128.046	228.179	1.78201	0.833506	0.00379157	0.0235082
AN10149	2240.02	1609.67	2870.37	1.7832	0.834467	0.000127016	0.00151732
AN4854	1181.33	848.533	1514.13	1.78441	0.835443	0.00289559	0.0189979
AN12056	864.299	620.432	1108.17	1.78612	0.83683	0.000341159	0.00338529
AN10592	300.289	215.459	385.119	1.78743	0.83789	0.00116601	0.00918678
AN3798	1384.63	992.439	1776.82	1.79036	0.840247	0.000289333	0.00297071
AN1439	325.905	233.501	418.309	1.79147	0.841144	0.00259013	0.0175255
AN4440	362.36	259.604	465.116	1.79164	0.841281	0.000664703	0.00591368
AN3158	806.236	577.253	1035.22	1.79336	0.842663	0.000337	0.00335607
AN5636	223.423	159.704	287.142	1.79796	0.846363	0.00323199	0.020728
AN1363	1705.71	1219.07	2192.36	1.79839	0.846708	0.000256144	0.00269523
AN0049	393.289	281.066	505.511	1.79855	0.846834	0.000679424	0.00600431
AN7183	2544.07	1817.9	3270.25	1.79892	0.847129	0.000126419	0.00151399
AN9357	1058.23	755.183	1361.28	1.80259	0.850069	0.000168278	0.001905
AN1010	1248.94	891.177	1606.71	1.8029	0.850323	0.00014363	0.00167426
AN6729	264.433	188.51	340.356	1.80551	0.852407	0.00152046	0.0114995
AN10297	8088.45	5763.78	10413.1	1.80665	0.853314	0.000326433	0.00327546
AN4045	2564.38	1827.35	3301.41	1.80666	0.853328	7.74e-05	0.00103378
AN7679	2740.85	1953.09	3528.61	1.80669	0.853345	9.9e-05	0.00124768
AN5106	3977.22	2833.48	5120.96	1.8073	0.853838	0.000150288	0.00173469
AN4446	6602.95	4703.18	8502.71	1.80786	0.854285	0.00086797	0.00725317
AN7603	2215.58	1577.67	2853.49	1.80868	0.854936	0.000798362	0.00679046
AN1251	916.366	650.957	1181.78	1.81544	0.860322	0.000178888	0.00200582
AN2730	1489.23	1057.66	1920.8	1.81608	0.86083	0.000113679	0.00140063
AN5104	42912.2	30472.5	55351.9	1.81646	0.861128	0.00278767	0.0185076
AN1654	1149.27	815.787	1482.75	1.81757	0.86201	0.000126912	0.00151732
AN11900	1898.53	1347.55	2449.52	1.81776	0.862162	8.28e-05	0.00107526
AN12344	936.393	664.531	1208.26	1.81821	0.862517	0.000158306	0.00180755
AN10098	138.864	98.5088	179.219	1.81932	0.863403	0.00543562	0.0311834
AN6545	480.548	340.854	620.243	1.81967	0.863681	0.000303086	0.00307615
AN1331	843.466	598.202	1088.73	1.82	0.863941	0.000215657	0.00234369
AN9057	5733.77	4064.12	7403.41	1.82165	0.865248	8.83e-05	0.00113124
AN8226	656.631	465.005	848.257	1.82419	0.867254	0.000217933	0.00236358
AN2172	887.397	628.114	1146.68	1.82559	0.868366	0.000652012	0.00583919
AN7759	1534.34	1085.61	1983.06	1.82667	0.869218	8.28e-05	0.00107526
AN2460	1401.33	990.844	1811.82	1.82856	0.87071	0.000104395	0.00130089
AN1461	5876.74	4154.18	7599.31	1.82932	0.871307	5.94e-05	0.00083221
AN6170	4950	3498.73	6401.26	1.82959	0.871522	6.42e-05	0.000882828
AN8162	3321.25	2346.86	4295.63	1.83038	0.872139	7.47e-05	0.00100333
AN1014	3772.01	2663.08	4880.94	1.83282	0.874062	0.000125679	0.00150986
AN4836	3931.44	2775.54	5087.34	1.83292	0.874143	0.000310727	0.00313867
AN3185	1068.08	753.86	1382.3	1.83363	0.874699	0.000123498	0.0014934
AN10441	2098.91	1481.14	2716.68	1.83418	0.875133	8.48e-05	0.00109553
AN6735	803.752	567.102	1040.4	1.83459	0.875461	0.000202327	0.00221473
AN1968	1210.85	854.19	1567.51	1.83508	0.875846	0.000396297	0.00385598
AN4467	16601.4	11710.2	21492.7	1.83539	0.876083	0.00194492	0.0141206
AN6913	1714.61	1208.58	2220.64	1.8374	0.877662	7.54e-05	0.00101174
AN6312	657.345	462.98	851.709	1.83963	0.879413	0.000145563	0.00168751
AN11932	12570.4	8849.76	16291.1	1.84085	0.880376	3.27e-05	0.000499282
AN12104	3001.92	2113.23	3890.61	1.84108	0.88055	0.00018287	0.00204397
AN7745	3729.86	2624.33	4835.39	1.84253	0.881685	3.97e-05	0.000589246
AN8201	5864.42	4123.67	7605.17	1.84427	0.88305	5.07e-05	0.000731231
AN10184	2898.02	2036.81	3759.23	1.84564	0.884121	5e-05	0.000722509
AN6809	1090.42	766.083	1414.75	1.84673	0.884975	0.00451541	0.0272934
AN5575	4530.84	3183.15	5878.52	1.84676	0.884998	0.00254121	0.0172717
AN7301	851.283	597.72	1104.85	1.84843	0.886302	0.000118058	0.00143952
AN6721	44918.7	31512.2	58325.2	1.85088	0.88821	8.63e-05	0.00111158
AN6080	2476.53	1737.26	3215.79	1.85107	0.888363	5.4e-05	0.000766351
AN5905	126.332	88.5016	164.163	1.85491	0.891352	0.00434222	0.026382
AN7239	239.838	167.994	311.681	1.85531	0.891661	0.00130586	0.0101295
AN9241	1220.86	854.875	1586.84	1.85623	0.892374	8.35e-05	0.00108275
AN7472	3560.66	2493.22	4628.1	1.85627	0.892406	6.26e-05	0.000867725
AN7227	2364.62	1654.37	3074.88	1.85864	0.894247	5.84e-05	0.000823156
AN11956	4149.08	2902.5	5395.65	1.85897	0.894502	0.00414944	0.0254736
AN11886	6169.9	4315.39	8024.41	1.85949	0.894905	3.11e-05	0.000482105
AN8549	221.774	154.92	288.627	1.86307	0.897682	0.00115974	0.00915008
AN11250	2578.12	1800.8	3355.44	1.86331	0.897869	0.000101493	0.00127419
AN6057	489.852	341.925	637.779	1.86526	0.899374	0.000829331	0.00699649
AN12122	979.818	683.92	1275.72	1.8653	0.89941	0.000272734	0.00284438
AN4671	848.053	591.927	1104.18	1.8654	0.899485	0.000103863	0.0012978
AN1422	499.856	348.554	651.158	1.86817	0.901626	0.000578544	0.00527561
AN11912	2537.46	1769.23	3305.7	1.86844	0.901832	5.12e-05	0.000735237
AN1907	2292.05	1597.93	2986.16	1.86876	0.902084	3.55e-05	0.000534743
AN0472	387516	270125	504907	1.86916	0.90239	0.00620947	0.0346293
AN4774	333.27	232.155	434.385	1.8711	0.903888	0.000348041	0.00342737
AN6381	731.508	509.123	953.893	1.8736	0.905812	0.000333322	0.00332569
AN0529	261.084	181.709	340.458	1.87364	0.905845	0.000542426	0.00501093
AN1154	3996.65	2781.21	5212.09	1.87404	0.906151	6.04e-05	0.000842707
AN4726	3124.8	2172.04	4077.57	1.8773	0.90866	2.6e-05	0.000416463
AN9460	4328.26	3007.2	5649.33	1.8786	0.90966	2.86e-05	0.000448853
AN5672	3621.68	2514.53	4728.83	1.8806	0.911196	3.15e-05	0.000487162
AN9091	4534.76	3148.23	5921.29	1.88083	0.91137	3.39e-05	0.000510458
AN4217	609.958	422.994	796.922	1.884	0.913801	0.00961322	0.0487675
AN1119	260.612	180.671	340.554	1.88494	0.914515	0.000711376	0.0062039
AN7106	484.795	336.011	633.579	1.88559	0.915014	0.000865644	0.00723943
AN4465	4061.51	2814.64	5308.37	1.88599	0.915321	3e-05	0.000466944
AN0271	1622.37	1124.27	2120.47	1.88609	0.915398	0.000921704	0.00759374
AN7426	3155.82	2186.66	4124.98	1.88643	0.91566	3.36e-05	0.000508202
AN11033	1102.74	763.822	1441.65	1.88741	0.916411	6.79e-05	0.000928014
AN7338	2174.57	1505.34	2843.79	1.88913	0.917723	2.98e-05	0.000465419
AN10480	456.69	316.068	597.312	1.88982	0.918251	0.000211858	0.00230714
AN1485	6782.88	4690.43	8875.34	1.89222	0.920082	0.000186675	0.00207992
AN7329	14376	9934.35	18817.6	1.89419	0.921582	3.38e-05	0.000510458
AN2397	2527.19	1745.87	3308.51	1.89505	0.922235	2.04e-05	0.000338542
AN3703	2918.74	2015.7	3821.78	1.896	0.92296	4.78e-05	0.000693522
AN5107	9279.61	6406.27	12153	1.89704	0.923751	1.63e-05	0.000279527
AN6879	3016.84	2082.62	3951.07	1.89716	0.923841	2.14e-05	0.000353446
AN11802	885.992	610.708	1161.27	1.90152	0.927153	0.000123063	0.00149026
AN2279	16210.2	11171	21249.4	1.9022	0.927669	1.69e-05	0.000288462
AN2886	1247.6	859.629	1635.57	1.90265	0.928011	5.19e-05	0.000741567
AN3758	1109.12	762.928	1455.32	1.90755	0.931718	3.59e-05	0.000538904
AN3931	16741.8	11497.6	21986	1.91223	0.935256	0.000661306	0.0058884
AN8326	108.383	74.4271	142.338	1.91245	0.935422	0.00710052	0.0383635
AN0810	9364.09	6419.06	12309.1	1.91759	0.939295	1.35e-05	0.0002384
AN6628	3770.84	2584.38	4957.31	1.91818	0.939739	1.48e-05	0.000259813
AN11192	344.919	236.259	453.579	1.91984	0.940985	0.0002488	0.00264157
AN1934	789.066	540.431	1037.7	1.92014	0.94121	4.6e-05	0.000671752
AN12246	7829.89	5361.68	10298.1	1.92069	0.941622	0.000103017	0.0012918
AN3826	1360.62	931.456	1789.79	1.9215	0.942233	2.77e-05	0.000436259
AN6352	325.061	222.326	427.795	1.92418	0.944241	0.000200455	0.00219878
AN11772	641.537	438.409	844.666	1.92666	0.946105	7.84e-05	0.00104031
AN3694	355.875	243.147	468.603	1.92724	0.946534	0.000160333	0.00182676
AN7604	8819.63	6025.05	11614.2	1.92766	0.946847	8.19e-06	0.000153863
AN3769	115.717	79.0499	152.385	1.9277	0.946883	0.00326438	0.0208548
AN7672	2328.69	1590.78	3066.61	1.92774	0.94691	1.21e-05	0.000216936
AN3743	16739.5	11419.5	22059.6	1.93174	0.949901	0.000557379	0.00513118
AN7396	6134.66	4184.08	8085.23	1.93238	0.950378	8.63e-05	0.00111158
AN10166	15493.3	10560	20426.7	1.93435	0.951846	6.36e-06	0.000123915
AN0700	2139.18	1456.84	2821.52	1.93673	0.953624	1.62e-05	0.000279527
AN12225	158.539	107.935	209.143	1.93767	0.954326	0.000974956	0.00794053
AN11226	1162.35	791.336	1533.36	1.93768	0.954332	0.00170902	0.0126723
AN7504	3034.23	2064.73	4003.73	1.9391	0.95539	0.000149683	0.0017296
AN4580	512.414	348.618	676.21	1.93969	0.955823	8.11e-05	0.00106127
AN3593	2560.68	1741.8	3379.57	1.94028	0.956263	0.000544912	0.00502952
AN2438	508.007	345.308	670.706	1.94234	0.957795	5.9e-05	0.000828305
AN5915	2381.98	1619.06	3144.9	1.94242	0.957854	1.09e-05	0.00019782
AN7746	543.579	369.24	717.918	1.94432	0.959263	0.000153645	0.00176002
AN11778	19256.7	13074.8	25438.7	1.94564	0.960243	0.000266752	0.00278473
AN12343	445.288	302.246	588.331	1.94653	0.960906	0.00282924	0.0186667
AN6242	118.551	80.4631	156.638	1.94671	0.96104	0.00254753	0.0173036
AN10515	11434.4	7757.9	15110.9	1.94781	0.961853	7.01e-06	0.00013501
AN0248	10460.6	7084.94	13836.2	1.95291	0.965623	8.72e-05	0.00112093
AN1368	2344.8	1587.27	3102.33	1.9545	0.9668	7.42e-06	0.000141847
AN8841	1494.92	1011.83	1978	1.95487	0.967075	1.52e-05	0.000265552
AN3296	323.148	218.722	427.574	1.95488	0.967078	0.000139171	0.00163126
AN0634	1464.08	990.113	1938.05	1.95741	0.968943	1.72e-05	0.000293133
AN2228	53846.9	36408	71285.9	1.95797	0.969362	0.000165793	0.00187886
AN8837	3619.46	2443.69	4795.24	1.9623	0.972544	0.00187489	0.0137009
AN5099	11635.7	7850.3	15421.1	1.96439	0.974085	3.73e-06	7.84e-05
AN2521	2539.97	1713.06	3366.88	1.96542	0.974835	5.39e-05	0.000765059
AN6298	351.145	236.568	465.721	1.96865	0.97721	0.000865176	0.00723943
AN5799	8145.41	5486.26	10804.6	1.96939	0.977746	2.23e-05	0.000364835
AN2869	1286.39	866.348	1706.44	1.96969	0.977969	0.00041496	0.00401178
AN2501	413.2	278.197	548.203	1.97056	0.978604	5.95e-05	0.000832539
AN4405	958.164	645.075	1271.25	1.97071	0.978713	1.73e-05	0.000293269
AN5777	19882.6	13385.2	26380	1.97084	0.978808	1.19e-05	0.000213578
AN5233	473.405	318.504	628.307	1.97268	0.980158	0.00670269	0.0367227
AN3172	7645.51	5143.69	10147.3	1.97277	0.980224	0.00992902	0.0498143
AN5342	8231.43	5533.31	10929.5	1.97522	0.982017	7.38e-06	0.000141455
AN1508	3506.44	2353.67	4659.21	1.97955	0.985173	5.76e-05	0.000813924
AN11777	1496.21	1003.88	1988.55	1.98088	0.986139	7.94e-06	0.000150048
AN2750	264.771	177.433	352.109	1.98446	0.988748	0.000195678	0.0021553
AN4017	3161.71	2117.78	4205.65	1.98588	0.989778	5.16e-05	0.000738221
AN5227	302.013	202.091	401.935	1.98888	0.991957	0.00370679	0.0230998
AN11729	1017.95	680.994	1354.9	1.98959	0.99247	9.4e-05	0.00119265
AN4697	1455.85	973.694	1938.01	1.99037	0.993035	6.07e-06	0.000119389
AN12093	118.374	79.1107	157.637	1.99261	0.994662	0.00179342	0.0131966
AN7720	2235.2	1490.49	2979.91	1.99928	0.99948	4.29e-06	8.84e-05
AN9024	246.964	164.634	329.293	2.00015	1.00011	0.000674303	0.00596902
AN6573	348.748	232.418	465.077	2.00104	1.00075	7.9e-05	0.00104489
AN11232	999.498	665.933	1333.06	2.00179	1.00129	2.47e-05	0.000397899
AN1151	1551.79	1031.51	2072.07	2.00878	1.00632	7.64e-06	0.000145291
AN9397	36220.6	24073.8	48367.4	2.00913	1.00657	1.05e-05	0.000191149
AN0861	5932.5	3942.6	7922.4	2.00944	1.00679	3.02e-06	6.55e-05
AN4589	2383.8	1583.4	3184.2	2.01099	1.00791	0.00473061	0.0281446
AN0921	77.871	51.6939	104.048	2.01277	1.00919	0.00454126	0.0273871
AN3474	180.135	119.493	240.776	2.01499	1.01077	0.00163813	0.0122323
AN6854	648.324	429.984	866.664	2.01557	1.01119	1.63e-05	0.000279527
AN0929	14695.3	9744.41	19646.2	2.01616	1.01161	9.89e-06	0.000181249
AN10247	2298.45	1524.04	3072.86	2.01627	1.01169	3.59e-06	7.59e-05
AN5395	332.951	220.615	445.287	2.01839	1.0132	0.00676441	0.0370034
AN6719	225.755	149.575	301.935	2.01862	1.01337	0.000656827	0.0058633
AN8575	738.449	488.402	988.496	2.02394	1.01716	0.000283049	0.0029175
AN10558	2433.48	1609.01	3257.95	2.02482	1.01779	0.000103785	0.0012978
AN10878	2411.88	1593.95	3229.8	2.02628	1.01884	6.78e-06	0.000131584
AN1683	2741.75	1810.96	3672.55	2.02796	1.02003	3.54e-06	7.5e-05
AN2107	9320.27	6152.46	12488.1	2.02977	1.02131	0.000954823	0.00780656
AN9348	599.257	395.123	803.39	2.03326	1.0238	1.68e-05	0.000287685
AN4806	3604.78	2375.91	4833.66	2.03444	1.02463	2.24e-05	0.00036515
AN8005	976.992	643.51	1310.47	2.03645	1.02605	0.000684398	0.00603318
AN1702	1995.55	1313.85	2677.25	2.03772	1.02696	3.19e-06	6.86e-05
AN5788	1641.45	1080.62	2202.29	2.03799	1.02715	3.77e-06	7.88e-05
AN5556	1988.94	1309.38	2668.51	2.038	1.02715	3.54e-06	7.5e-05
AN0284	215.257	141.65	288.863	2.03926	1.02805	0.000185844	0.00207285
AN4110	334.617	220.165	449.069	2.03969	1.02835	6.37e-05	0.000879722
AN3722	265.035	174.184	355.886	2.04316	1.0308	0.000757894	0.00649203
AN1160	12071.6	7927.48	16215.7	2.0455	1.03246	9.7e-05	0.00122511
AN2661	1595.12	1046.9	2143.33	2.0473	1.03372	1.76e-05	0.000297433
AN1307	167.411	109.792	225.029	2.04959	1.03534	0.000909698	0.00753059
AN0888	2670.92	1750.37	3591.48	2.05184	1.03692	1.86e-06	4.32e-05
AN5140	2091.96	1369.38	2814.55	2.05535	1.03938	2.05e-06	4.69e-05
AN2280	1118.8	732.119	1505.48	2.05634	1.04008	1.7e-05	0.000289577
AN8019	609.939	399.089	820.79	2.05666	1.0403	0.000151612	0.00174428
AN4809	129389	84574.4	174203	2.05976	1.04248	7.94e-07	2.04e-05
AN4990	35398.2	23127.7	47668.8	2.06111	1.04342	1.28e-06	3.12e-05
AN10267	20280.9	13244.6	27317.3	2.06253	1.04442	9.22e-07	2.33e-05
AN0172	383.775	249.9	517.649	2.07143	1.05062	0.00365613	0.0228359
AN11880	228.789	148.956	308.623	2.07191	1.05096	0.000176618	0.00198667
AN11062	16932.7	11024.2	22841.2	2.07191	1.05096	0.00414192	0.0254422
AN5680	136.288	88.683	183.893	2.0736	1.05213	0.000402847	0.00390537
AN9448	20721.1	13482.4	27959.8	2.0738	1.05228	1.96e-06	4.53e-05
AN2095	800.831	520.662	1081	2.0762	1.05395	5.04e-06	0.000101388
AN7937	1462.73	950.531	1974.92	2.0777	1.05499	0.000831532	0.00700948
AN6579	11276.6	7318.03	15235.1	2.08186	1.05787	7.32e-05	0.000989992
AN3085	24163.1	15663.5	32662.7	2.08527	1.06024	0.000434526	0.00417808
AN12426	711.275	460.209	962.341	2.0911	1.06426	6.01e-06	0.000119006
AN11067	738.212	477.469	998.956	2.09219	1.06502	0.000279074	0.00289058
AN3620	839.933	542.426	1137.44	2.09695	1.06829	3.43e-06	7.3e-05
AN8333	144.821	93.523	196.12	2.09702	1.06834	0.00269976	0.0181045
AN5495	6517.9	4208.18	8827.62	2.09773	1.06883	7.28e-07	1.88e-05
AN6674	1042.78	672.773	1412.8	2.09996	1.07036	2.16e-06	4.89e-05
AN4824	1626.3	1048.02	2204.58	2.10357	1.07284	5.9e-05	0.000828305
AN5725	3692.09	2378.94	5005.24	2.10398	1.07312	1.05e-06	2.62e-05
AN11041	1712.42	1101.85	2322.99	2.10827	1.07606	1.26e-06	3.1e-05
AN3117	3070.24	1972.62	4167.86	2.11285	1.07919	0.000859773	0.0072074
AN7670	22358.3	14342	30374.5	2.11787	1.08262	1.09e-06	2.71e-05
AN5587	703.167	450.978	955.356	2.11841	1.08298	2.99e-05	0.000465419
AN3071	1767.96	1133.41	2402.52	2.11973	1.08388	1.16e-06	2.88e-05
AN4874	3395.15	2176.45	4613.85	2.1199	1.08399	6.47e-07	1.7e-05
AN2752	2376.25	1522.96	3229.54	2.12056	1.08445	2.41e-06	5.35e-05
AN3044	739.773	474.088	1005.46	2.12082	1.08462	0.000175557	0.00197684
AN2704	2200.61	1408.52	2992.71	2.12473	1.08728	1.73e-06	4.06e-05
AN3870	104.3	66.751	141.848	2.12504	1.08749	0.00278545	0.0185076
AN6380	9483.63	6065.71	12901.6	2.12696	1.0888	0.000110565	0.00136863
AN5393	58.2798	37.2247	79.3348	2.13124	1.09169	0.00683473	0.0373111
AN0374	376.227	240.239	512.215	2.1321	1.09228	1.17e-05	0.000210395
AN5208	6561.74	4188.21	8935.27	2.13343	1.09318	0.000811429	0.0068891
AN6463	100.946	64.415	137.477	2.13423	1.09372	0.00370537	0.0230998
AN0291	364.449	232.526	496.372	2.13469	1.09403	8.92e-05	0.00114133
AN7201	84.3405	53.7951	114.886	2.13562	1.09466	0.00218559	0.0154493
AN11253	166.755	106.341	227.169	2.13623	1.09507	0.000142329	0.00166275
AN4921	588.766	374.993	802.54	2.14015	1.09771	0.00153706	0.0115837
AN2883	713.471	454.272	972.671	2.14117	1.0984	3.07e-06	6.65e-05
AN8383	231.095	147.091	315.1	2.14221	1.0991	0.00644127	0.0355848
AN2895	27787.7	17681.3	37894.1	2.14317	1.09975	8.2e-05	0.00106954
AN0274	80.5697	51.2633	109.876	2.14337	1.09988	0.00251272	0.017163
AN3576	1695.87	1077.92	2313.81	2.14655	1.10202	8.16e-07	2.09e-05
AN0090	1029.01	654.043	1403.97	2.14661	1.10206	1.21e-06	2.98e-05
AN4224	26510.2	16825.9	36194.5	2.15112	1.10509	8.75e-05	0.00112401
AN4478	4313.61	2734.38	5892.85	2.15509	1.10775	1.43e-06	3.44e-05
AN2289	7528.69	4766.79	10290.6	2.15881	1.11023	1.03e-05	0.00018861
AN6172	6597.17	4173.11	9021.23	2.16175	1.1122	2.61e-05	0.00041809
AN5035	648.784	410.326	887.241	2.16228	1.11256	0.00607912	0.0339559
AN9529	2078.05	1312.44	2843.65	2.16669	1.11549	7.79e-05	0.00103663
AN4602	2479.94	1565.14	3394.75	2.16898	1.11702	5.21e-07	1.39e-05
AN10385	548.264	345.94	750.587	2.1697	1.1175	4.3e-06	8.86e-05
AN11159	1064.19	671.327	1457.05	2.1704	1.11796	0.00622711	0.0347093
AN8008	1072.55	675.274	1469.82	2.17662	1.12209	1.1e-06	2.73e-05
AN3463	17284.6	10873.9	23695.4	2.17911	1.12374	1.82e-07	5.34e-06
AN6530	5439.72	3419.69	7459.76	2.18142	1.12526	1.95e-05	0.000326003
AN3295	667.603	419.347	915.86	2.18401	1.12698	0.000826614	0.00698469
AN5069	1380.75	866.3	1895.21	2.1877	1.12942	9.12e-05	0.00116178
AN10165	12752.3	7989.35	17515.3	2.19233	1.13247	8.52e-06	0.000158926
AN0847	17740.3	11107.9	24372.6	2.19417	1.13367	0.000189227	0.00209295
AN2053	1448.36	906.102	1990.62	2.19691	1.13547	3e-07	8.36e-06
AN10069	1237.18	773.906	1700.46	2.19725	1.1357	4.69e-06	9.54e-05
AN4316	2802.16	1751.83	3852.48	2.19912	1.13693	0.000111286	0.00137594
AN2608	1237.87	773.732	1702	2.19973	1.13733	2.97e-05	0.000464433
AN4941	900.832	562.857	1238.81	2.20093	1.13811	7.83e-06	0.0001481
AN8116	3210.08	2004.79	4415.37	2.20241	1.13908	1.15e-06	2.85e-05
AN2753	3296.87	2058.69	4535.06	2.20289	1.1394	2.2e-05	0.000361098
AN8711	253.18	158.092	348.267	2.20294	1.13943	1.75e-05	0.000296095
AN2043	3896.29	2431.7	5360.88	2.20458	1.1405	0.000388782	0.00378982
AN2303	10541.6	6572.56	14510.6	2.20776	1.14258	8.36e-07	2.14e-05
AN4056	2051.39	1278.58	2824.2	2.20885	1.1433	2.34e-07	6.62e-06
AN1488	6865.27	4269.93	9460.61	2.21564	1.14772	1.01e-07	3.15e-06
AN5818	750.022	466.47	1033.57	2.21574	1.14779	8.8e-06	0.000163272
AN0827	1835.83	1139.74	2531.92	2.2215	1.15153	2.07e-07	6.02e-06
AN1040	68.6513	42.5959	94.7066	2.22337	1.15275	0.00198744	0.0143161
AN1675	8371.97	5188.91	11555	2.22687	1.15502	1.21e-07	3.7e-06
AN9495	64.6658	40.0092	89.3223	2.23254	1.15869	0.00272691	0.0182184
AN7323	814.06	503.452	1124.67	2.23392	1.15958	0.00024629	0.0026228
AN11755	473.64	292.771	654.509	2.23556	1.16064	1.45e-06	3.47e-05
AN1831	162.896	100.63	225.162	2.23752	1.1619	0.00122845	0.00962773
AN0473	413.404	255.179	571.629	2.24011	1.16357	6.2e-05	0.00086296
AN5454	61.7564	38.0582	85.4547	2.24537	1.16695	0.00233087	0.0162114
AN12174	227.671	139.774	315.568	2.2577	1.17485	1.53e-05	0.0002658
AN5498	1568.22	961.68	2174.77	2.26143	1.17723	9.15e-08	2.91e-06
AN7975	135.885	83.2534	188.516	2.26436	1.1791	0.000457857	0.00436029
[truncated: 8,597 more rows]

## Sheet: A.n. all FPKM
Index	A4 Avicel 1	A4 Avicel 2	A4 Avicel 3	A4 No Carbon 1	A4 No Carbon 2	A4 No Carbon 3	∆clrB Avicel 1	∆clrB Avicel 2	∆clrB Avicel 3
AN5093	0.367901	0.199775	0.276351	0.15349	0.209325	0.180982	0.213288	0.0996993	0.111849
AN5092	5.77275	9.18588	10.7654	14.8684	22.0684	8.3599	2.57032	3.44101	4.94462
AN12284	22.7832	19.3514	17.4248	19.0399	23.8963	19.8924	20.2882	22.786	17.4631
AN5091	0.909497	0.618041	0.659801	0.993426	1.24839	1.10596	0.541297	0.602459	0.851434
AN5090	2.81082	2.43124	2.75967	2.71234	2.86644	2.92479	4.73927	2.06104	2.39821
AN5089	1.06731	0.940177	0.534022	1.01356	0.33013	0.389235	0.872639	0.736513	0.787301
AN10630	0.219937	0.133191	0.0635054	0.188031	0.102571	0.105872	0.0772904	0	0.0412932
AN5088	8.56034	8.31973	6.12775	13.1249	7.78884	6.01355	4.1345	3.36248	4.5151
AN5087	4.60619	4.31373	3.45437	5.55806	5.35114	3.99888	2.78414	4.06676	3.5876
AN5086	22.5925	15.9203	11.0657	26.1084	18.2103	16.9481	11.2071	18.0395	5.47845
AN10628	1.18269	1.19316	0.506359	2.13329	0.701481	0.505102	0.722575	0.773701	0.460899
AN10629	0.847506	0.656192	0.511084	1.02794	0.600714	0.443487	0.565043	0.243591	0.185523
AN10626	3.06216	2.35483	1.72827	4.73607	3.31901	2.09557	2.86263	1.72822	1.53652
AN10631	6.48403	5.30754	3.20158	11.8357	4.60228	2.88855	3.78034	1.80647	1.68648
AN5083	1.96407	1.84579	1.09646	2.34791	1.53151	1.07143	0.882513	0.618618	0.632966
AN5082	13.1039	12.5015	11.2764	12.7344	10.2119	13.6286	10.9934	7.20116	12.1489
AN5081	3.32999	2.76234	2.54171	5.01893	3.24705	4.4835	2.81554	2.75778	4.82246
AN12281	20.1751	19.9547	14.6951	20.0187	12.4867	16.3127	11.8769	12.1101	24.253
AN10625	6.74369	6.76438	5.87961	8.13288	5.33195	5.91574	5.22079	4.67123	8.02344
AN10627	22.1521	20.6097	16.1235	16.8531	9.81299	11.9213	20.8749	10.2174	16.6791
AN5079	60.8132	49.9576	51.2366	64.1935	73.5485	80.9145	68.4196	73.4755	60.4369
AN5078	38.6635	28.3868	41.1805	40.6188	61.5643	63.917	40.7707	45.7038	43.8783
AN12280	21.376	18.3268	20.7273	11.8595	12.2718	11.0751	14.9662	10.148	19.9779
AN12279	1.27028	1.31236	1.03387	0.640269	0.797706	0.609122	0.492787	0.438006	0.442575
AN5076	0.126897	0.120904	0.0482157	0.157861	0.171966	0.0372786	0.117422	0.0754003	0.17813
AN5075	2.47658	1.74591	1.70333	1.71795	1.05246	1.19372	0.626681	0.502206	0.645176
AN5074	0.672588	0.616095	0.492807	0.633274	0.565553	0.975758	0.366167	0.45273	0.24045
AN5073	2.64588	2.4785	0.897594	0.822006	0.30461	0.0730469	0.698612	0.396402	0.234468
AN5072	0.0644077	0.159264	0.136223	0.0698335	0.0750913	0.204906	0.0827969	0	0.0743857
AN5071	0.100916	0.0924037	0.0835453	0.0168264	0.0764201	0.0571191	0.102257	0.0592683	0.118332
AN5070	4.00006	2.75634	3.46318	4.25677	4.83036	4.32212	3.84089	5.09003	3.71463
AN5069	21.141	13.2535	19.0066	54.6416	38.7983	35.9363	68.7501	76.5391	41.6974
AN5068	23.244	20.4976	21.4371	14.9857	15.5054	18.8354	40.408	39.9541	28.02
AN5067	62.3584	53.6035	45.6553	78.39	67.3447	67.7272	105.434	112.809	91.7664
AN5066	0.459703	0.44509	0.748314	0.643962	1.423	1.53547	1.40168	1.07174	1.04231
AN5065	1.16395	1.5558	0.932317	1.63439	1.44587	1.5068	0.780282	0.950537	2.19582
AN5063	0.817834	1.26887	1.08777	2.27494	2.34465	1.78578	0.942688	2.22775	0.859737
AN5062	0.0379179	0	0	0.0409831	0.0582574	0.0740984	0.021521	0.0315905	0.0215445
AN5061	0.591846	0.812998	0.54838	1.00623	1.11445	0.852142	0.181022	0.421928	0.302789
AN11457	0	0	0	0	0	0	0	0	0
AN5060	0.317407	0.0699897	0.14943	0.155366	0.401647	0.221002	0.349933	0.409038	0.252077
AN5059	0.458016	0.352996	0.372065	0.560157	0.727202	0.371728	0.291957	0.647416	0.450341
AN12398	17.1303	15.828	16.191	17.3344	21.9719	24.8593	19.9624	27.6727	23.7013
AN12397	0.353695	0	0.39053	0.0720079	0.173341	0.0769236	0.186305	0.176856	0.573609
AN5057	47.5654	32.5364	44.9096	51.6009	42.4731	46.4733	54.1149	45.306	51.5026
AN5056	39.4243	29.2338	11.3537	23.424	6.21013	15.4457	47.9046	16.1938	34.4806
AN11456	0	0.77314	0.104377	0	0.114046	0.112518	2.26412	0	0
AN5055	9.76784	7.89436	7.23725	6.53398	6.33123	6.85173	8.88888	7.27844	10.4132
AN12396	0.220298	0	0.173979	0.0689453	0	0.0585501	0.0715026	0.234336	0.070174
AN5054	0	0	0	0	0	0.0235396	0	0	0
AN5053	0.655133	0.533631	0.955545	0.383267	0.231413	0.799445	0.604611	0.352726	2.71997
AN5052	36.8427	30.4378	39.866	35.2345	58.657	47.9663	46.3031	54.5964	42.5
AN5051	92.5603	88.3733	89.6207	151.867	150.71	153.328	125.124	121.692	117.553
AN5050	190.271	186.668	119.978	56.1205	50.251	54.3745	196.073	196.559	76.6969
AN5049	9.44868	7.39175	7.69179	9.83194	14.613	15.9854	11.2206	16.376	13.0138
AN5048	20.6481	16.7189	24.1881	22.2865	20.907	20.7872	20.9329	22.1446	21.6455
AN5047	1.09276	0.682907	1.62186	0.328688	2.7546	2.89618	2.34398	5.25956	1.3079
AN5046	229.086	156.695	803.226	759.392	606.686	1001.85	442.101	436.566	896.785
AN10613	0.142573	0.046572	0.0232805	0.106442	0.0381925	0.0392046	0.0658883	0	0
AN10624	0.231442	0.123163	0.114698	0.106909	0.125511	0	0.123085	0.0858693	0.0193207
AN5044	6.02655	5.01079	3.67407	2.3138	1.62533	1.00751	2.00452	1.60556	0.766017
AN10623	4.51771	3.9829	2.27601	2.00273	0.914388	0.599827	0.970831	1.00835	1.10741
AN10612	1.64681	1.20731	0.732664	1.3285	1.10071	0.678111	0.35436	0.275896	0.164597
AN5041	0.0129977	0	0	0.0146597	0	0.0252627	0	0	0
AN5040	0.558099	0.407761	0.288625	0.283078	0.23075	0.381356	0.185923	0.0541101	0.157909
AN5039	0.157317	0.115883	0.0870219	0.241623	0.122561	0.108047	0.0533437	0.0740049	0.0945229
AN5038	0	0	0	0	0	0	0	0	0
AN11455	0.0912437	0	0.18012	0	0.199202	0.0933376	0	0	0.210362
AN5037	59.4014	50.417	33.3944	54.6947	44.3764	19.2167	40.6856	46.4018	31.0074
AN11780	3.48501	2.63643	3.28517	2.31495	4.65219	4.81951	4.31434	4.03692	3.91645
AN5036	42.1991	42.3367	37.1763	57.3824	57.1568	41.5618	35.8485	47.9309	44.1531
AN5035	3.98643	4.56333	8.6841	10.1032	13.0835	16.9598	5.17798	9.57422	12.8563
AN5034	1.26628	1.38908	0.984442	0.785448	0.752696	0.893332	1.19379	1.12906	1.09294
AN5033	0.358345	0.203593	0.150527	0.166024	0.127847	0.0595316	0.143622	0.0703645	0.161865
AN5032	14.903	13.3894	9.89486	16.6929	16.5495	10.3113	13.5712	11.2534	8.7322
AN5031	0.0177657	0	0	0.0406665	0.0386378	0.0182469	0.0218894	0	0.0203405
AN5030	0.180269	0.170293	0.147109	0.13746	0.107246	0.245666	0.0400024	0.10303	0.0583871
AN5029	0.665608	0.811625	0.55051	0.782955	1.19185	1.09147	0.706982	0.576314	0.34271
AN5028	1140.69	931.434	1135.71	1095.68	1084.31	853.485	1282.35	989.451	1320.31
AN11779	4.80013	5.50386	4.50383	4.78514	8.77394	6.67897	6.40136	4.90177	5.76323
AN5027	404.472	402.27	435.98	449.56	490.481	427.922	486.661	384.093	490.849
AN5026	73.9015	103.035	99.663	141.882	207.658	205.82	120.375	122.839	140.247
AN5025	56.4435	58.8975	46.7177	40.6588	35.9307	31.9275	42.978	44.1358	37.656
AN5024	0.0797725	0.0523187	0.073398	0.0486288	0.04031	0	0.0225794	0.0358084	0.0239702
AN5023	0.0988934	0	0	0	0.0517207	0.0494813	0	0	0
AN5022	6.63435	6.20686	9.12843	11.2973	9.93701	13.7213	8.00383	9.76836	12.9488
AN5021	7.80448	6.92813	6.78577	8.58253	8.50602	7.3676	7.25619	10.1539	10.1486
AN5020	35.8602	37.9163	40.2066	33.6098	41.1871	49.1948	42.4804	48.7503	47.3661
AN5019	25.2464	20.8681	16.2563	9.9278	10.7767	7.94909	20.995	15.8947	12.208
AN5018	0.0206697	0.0759167	0.0589583	0	0.0429117	0.0618277	0.0480596	0.038103	0.0235932
AN5017	1.58887	1.64075	0.49653	1.7641	1.45259	1.21618	1.01194	0.566362	0.65795
AN5016	1.89096	1.85721	1.98626	2.10981	3.42602	2.47739	1.10909	1.54983	1.49946
AN5015	27.367	25.6297	18.4751	49.7379	21.9828	15.8271	38.1442	15.2429	9.2649
AN5014	80.0077	82.1593	161.305	117.464	199.56	310.392	83.0792	126.078	203.725
AN5013	12.4174	11.4816	12.0021	18.7324	15.9683	16.0389	9.71277	13.59	18.2809
AN11778	152.054	125.424	188.053	251.95	341.9	387.3	189.609	190.652	303.255
AN11777	8.58736	9.57615	9.7419	18.499	20.6563	21.7775	9.3297	8.69164	11.511
AN5011	128.551	139.953	146.877	166.407	168.989	158.282	122.943	158.808	147.408
AN5010	28.0693	26.4605	25.0308	22.0631	28.2204	29.5244	29.648	27.4585	27.8435
AN11776	42.0885	34.8655	36.1944	37.7933	39.0084	44.8042	39.0624	30.3962	40.1826
AN5009	54.2137	48.5114	47.9666	54.341	78.5739	62.715	68.2644	62.5262	53.5532
AN5008	43.3617	36.9254	34.2276	67.1126	42.0282	48.6751	38.9516	35.4425	48.3964
AN11775	33.1689	41.3506	38.114	53.8509	63.0437	69.8052	46.5724	47.1466	58.0186
AN5007	48.0912	40.4207	51.5446	60.2356	62.9683	62.7974	37.3631	35.6203	38.1519
AN10611	16.1509	15.2854	14.6902	16.7159	16.9128	16.8786	12.0164	15.2038	17.7946
AN10621	33.7042	29.6995	38.6717	42.4083	32.4241	29.0224	29.6739	28.1865	46.4672
AN5005	7.98322	7.56723	9.90608	11.4015	11.7327	16.5102	7.87383	10.2173	17.5127
AN5004	90.8688	66.266	55.2721	73.242	53.0817	49.2834	89.7001	55.7902	40.3778
AN5003	133.402	126.898	128.859	137.906	114.149	103.321	120.482	104.202	124.454
AN5002	2.44401	1.81716	3.31953	1.1294	2.91974	3.09024	3.13753	2.2726	2.7096
AN11774	21.8136	18.7237	14.7526	23.1701	21.1521	21.3677	13.8593	20.4682	14.4057
AN11773	16.1273	20.6326	12.21	11.904	8.94647	10.4721	13.3454	8.64661	16.0165
AN10622	10.3768	9.78255	9.93675	15.7187	13.2929	17.6333	11.1867	13.8097	14.0636
AN5000	3.12311	3.49448	2.69752	3.02045	3.7302	4.19473	2.73888	3.1228	2.49718
AN4999	1.49195	1.64806	1.06973	1.83223	1.10847	1.50973	1.45171	1.86936	2.98482
AN4998	79.5393	79.8438	67.1801	69.2455	69.2007	58.3247	73.3305	86.8718	69.8374
AN4997	85.1114	80.3901	99.1356	120.094	114.447	130.456	91.2777	94.8792	130.187
AN4996	11.7827	10.204	13.6832	14.8436	15.2192	17.8063	15.4789	12.4206	16.4571
AN4995	7.6388	7.93989	7.37075	8.7355	12.658	13.5752	8.24617	12.4438	11.0223
AN4994	6.22553	7.5975	4.54418	6.39379	5.66359	6.5081	6.72961	5.4404	7.60681
AN4993	11.4285	13.9241	11.4429	16.8211	12.2031	14.7412	12.9915	13.203	15.0429
AN4992	10.613	13.2282	10.1159	14.8322	16.2196	15.2271	11.4817	14.5252	15.674
AN4991	138.629	170.031	190.069	240.295	204.368	210.66	174.384	164.007	236.485
AN4990	437.143	400.654	552.231	799.07	1113.93	1085.83	626.405	680.487	736.048
AN4989	228.4	244.052	244.143	274.789	282.68	407.246	230.203	186.04	340.712
AN4988	130.311	128.44	111.693	115.6	104.057	115.05	147.017	119.908	107.026
AN4987	107.272	106.411	96.8253	101.597	118.286	103.973	121.542	137.008	97.8855
AN4986	15.7485	12.0158	13.0935	16.1447	18.2191	19.3081	13.502	13.0738	11.6304
AN4985	12.6827	14.5419	14.9845	19.043	14.6146	14.8325	15.5089	15.6074	20.0296
AN4984	346.426	437.905	379.98	343.888	304.85	306.945	390.92	290.876	310.382
AN4984-uORF	0	0	0	0	0	0	0	0	0
AN4983	7.6428	7.58024	8.52491	11.5219	11.8271	13.1263	8.7725	9.24449	9.76306
AN11772	5.52056	4.8933	6.76745	11.2159	12.4623	12.8584	5.68948	10.6098	9.43232
AN4982	33.7364	36.422	29.5241	42.9787	45.2504	43.587	29.2785	48.0928	32.7284
AN4981	12.0588	10.9258	12.6837	19.3168	22.2756	21.7578	13.6968	18.09	18.8042
AN4980	32.3977	34.6809	42.0714	59.0613	63.2852	60.885	38.0358	40.4465	51.9392
AN11771	25.4506	24.0713	35.9305	25.1659	58.7773	55.0707	36.5806	40.7401	37.4791
AN4979	33.7203	28.8131	28.413	36.6392	31.6936	33.3592	29.0695	23.8763	30.1577
AN4978	144.733	119.904	119.704	92.1097	110.971	89.9693	137.146	117.3	94.2211
AN4977	22.1692	21.928	22.1542	21.165	21.7468	20.6452	31.6153	16.3739	25.7263
AN4976	161.275	187.39	159.821	215.921	364.818	341.753	330.685	391.657	285.22
AN4975	7.99462	6.94606	8.69741	10.4621	14.014	9.32935	7.85974	8.38765	8.02424
AN4974	4.73139	3.84852	3.90216	4.15171	5.55628	4.47418	3.47454	4.13044	4.78997
AN4973	60.5629	75.6434	68.6434	118.816	104.185	106.393	60.7115	98.7927	127.653
AN4972	13.2557	11.721	12.3047	16.7918	19.6814	16.8654	13.8825	16.4368	17.0995
AN4971	8.58851	11.1959	8.92825	14.543	15.3196	14.6522	9.21729	12.8895	14.3049
AN4970	1.5995	2.78074	2.60731	9.01368	5.9412	5.97919	2.71825	3.27065	2.93727
AN4969	16.3171	16.1129	14.5767	22.7801	24.5212	21.2651	14.3431	18.3348	18.5638
AN10610	29.6108	26.0399	25.6533	30.2272	29.7235	28.2787	37.1652	27.309	29.3119
AN10620	32.9212	31.8267	35.4077	35.8757	39.7351	35.1745	28.7714	31.8193	29.3388
AN4967	28.7346	27.8701	26.1595	25.1552	22.442	26.0861	27.6121	25.3605	26.0121
AN4966	24.4745	20.2273	21.6993	28.4751	26.5279	27.4383	20.7587	24.4913	22.5719
AN4965	53.8842	58.9882	69.5797	74.0586	70.7341	51.6917	59.1713	58.7517	80.3931
AN4964	1.56727	1.2846	1.3026	2.14474	2.95833	2.32751	1.22081	1.70172	1.35826
AN4963	55.4676	39.064	54.6679	50.2614	39.3829	41.5432	55.5552	42.4061	49.2858
AN4962	34.2453	35.1983	32.4459	55.9479	60.208	69.0718	33.8396	43.5904	49.5635
AN4961	25.3202	20.4403	20.6881	36.0846	22.311	29.2194	22.5288	22.2086	29.3046
AN4960	46.9068	37.7445	49.7554	54.4665	44.7008	50.049	47.4349	45.9344	55.5907
AN4959	10.7515	9.95052	11.6972	14.9721	15.2238	14.6319	10.8336	15.181	17.8187
AN4958	13.5649	11.6201	14.5239	15.3583	22.6977	21.0705	15.4798	21.0246	17.0778
AN4957	98.4673	104.458	116.058	101.406	96.1142	106.248	131.111	124.63	121.437
AN4956	66.4491	68.6703	70.6898	67.5357	62.6656	67.7602	68.5459	61.411	86.1856
AN4955	33.866	33.1463	25.9871	38.3009	30.848	30.7202	31.5565	24.8303	30.5178
AN4954	20.6479	22.4544	23.2818	26.3544	20.6589	28.106	22.859	16.8327	25.8165
AN4953	66.7192	68.1807	65.1501	75.2661	73.804	86.3295	58.9377	65.0989	77.5999
AN4952	42.4169	44.8435	46.4542	67.2524	50.7539	47.4369	44.9738	50.4388	58.8616
AN4951	44.38	40.5913	43.5633	44.1119	43.1418	42.6443	42.4452	44.9962	47.6498
AN4950	11.7442	12.3152	12.7525	11.1499	10.2553	10.208	24.5837	13.0055	14.6089
AN4949	11.1005	11.1363	10.6786	16.3161	15.0862	12.1338	12.2941	18.3609	16.5673
AN4948	26.1985	29.1797	21.8748	33.8512	26.673	24.5151	24.3509	33.1969	30.2076
AN4947	64.0854	65.1271	77.9172	69.1786	82.5798	88.4196	73.9625	106.403	86.4503
AN4946	10.2024	9.79035	10.4295	16.3675	19.2988	20.1969	15.4654	17.9123	9.06522
AN4945	73.4894	77.7408	75.3893	88.4653	75.7422	72.8916	79.9347	59.1599	83.6302
AN4944	7.14136	6.30272	6.53843	8.26937	7.26642	6.00581	6.44337	6.93227	7.26245
AN4943	15.7781	14.4713	14.3723	26.2755	22.858	20.5812	14.1756	17.6288	24.7289
AN4942	242.965	186.138	186.233	324.659	260.119	312.646	216.644	232.157	224.151
AN4941	11.2213	10.366	10.8795	14.9988	34.092	29.8037	15.2768	30.4834	17.7542
AN4940	28.0453	26.5611	22.2939	29.8171	22.7107	19.0629	28.4438	23.1371	23.0276
AN4939	44.4152	41.5668	45.8492	67.0631	66.9629	75.5722	50.2004	58.1921	57.8527
AN4938	220.169	191.337	216.888	206.002	201.466	199.559	171.594	188.474	176.193
AN4937	222.89	208.231	186.089	292.633	208.208	262	211.128	228.423	219.18
AN4936	45.4307	43.0001	41.9715	54.2852	55.4729	49.2821	41.8751	47.3208	54.3354
AN4935	440.764	457.23	499.657	401.371	444.144	401.635	455.145	366.464	415.441
AN4934	37.7969	30.0757	37.708	40.0318	43.0755	37.1099	47.5277	37.4217	31.2936
AN4933	5.13094	6.57928	8.44113	13.685	27.8787	28.6803	5.07901	6.03416	9.41586
[truncated: 10,544 more rows]

## Sheet: N.c. all FPKM
Index	FGSC 2489 Avicel Sample 1	FGSC 2489 Avicel Sample 2	FGSC 2489 Avicel Sample 3	FGSC 2489 No Carbon Sample 1	FGSC 2489 No Carbon Sample 2	FGSC 2489 No Carbon Sample 3	∆clr-2 Avicel 1	∆clr-2 Avicel 2	∆clr-2 Avicel 3	Pc2 Pccg1:clr-2 No Carbon 1	Pc2 Pccg1:clr-2 No Carbon 2	Pc2 Pccg1:clr-2 No Carbon 3	Pc2 Pccg1:clr-2 Sucrose 1
[truncated: 9,761 more rows]
